# Supplementary material for: Chromosome segregation error during early cleavage in mouse pre-implantation embryo does not necessarily cause developmental failure after blastocyst stage
Source: Sci Rep. 2020 Jan 21;10:854. doi: 10.1038/s41598-020-57817-x (PMC6972754; doi:10.1038/s41598-020-57817-x)
Supplement: Supplementary file 6 — Supplemental_Table1 The severity of observed embryos. [file 41598_2020_57817_MOESM6_ESM.xlsx]

## Sheet: Sheet1
				1st				2nd				3rd
				Mis.		Lag.		Mis.		Lag.		Mis.		Lag.
Strain	Imaging Data Name	blastocyst(1)/arrest(0)	born(1)/abort(0)/not transfer(-)	severity	time (t)	severity	time (t)	severity	time (t)	severity	time (t)	severity	time (t)	severity	time (t)
ICR	20180720 H2B-mCherry for 4days 3rd	1	-	1	-	1	-	1	-	2	151	1	-	1	-
ICR	20180720 H2B-mCherry for 4days 3rd	1	-	1	-	2	29	2	217	4	219	1	-	4	288
ICR	20180720 H2B-mCherry for 4days 3rd	1	-	2	27	2	30	3	162	1	-	1	-	2	231
ICR	20180720 H2B-mCherry for 4days 3rd	1	-	1	-	1	-	1	-	1	-	1	-	2	245
ICR	20180720 H2B-mCherry for 4days 3rd	0 (cleavage)	-	1	-	1	-	4	251	4	258	-	-	-	-
ICR	20180720 H2B-mCherry for 4days 3rd	1	-	1	-	2	27	1	-	1	-	1	-	4	226
ICR	20180720 H2B-mCherry for 4days 3rd	1	1	1	-	2	32	3	156	1	-	1	-	1	-
ICR	20180720 H2B-mCherry for 4days 3rd	0 (morura)	-	1	-	1	-	1	-	1	-	2	262	4	262
ICR	20180720 H2B-mCherry for 4days 3rd	1	-	1	-	1	-	1	-	1	-	1	-	1	1
ICR	20180720 H2B-mCherry for 4days 3rd	1	-	1	-	1	1	3	162	2	164	1	-	4	231
ICR	20180720 H2B-mCherry for 4days 3rd	1	-	1	-	1	-	1	-	1	-	1	-	1	-
ICR	20180720 H2B-mCherry for 4days 3rd	1	-	1	-	2	33	3	165	2	167	2	248	4	251
ICR	20180720 H2B-mCherry for 4days 3rd	1	-	1	-	1	-	1	-	3	158	1	-	1	-
ICR	20180720 H2B-mCherry for 4days 3rd	0 (morura)	-	1	-	4	26	3	166	1	-	1	-	4	257
ICR	20180720 H2B-mCherry for 4days 3rd	1	1	1	-	1	-	1	-	2	158	1	-	1	-
ICR	20180720 H2B-mCherry for 4days 3rd	1	-	1	-	1	-	3	154	1	-	1	-	1	-
ICR	20180720 H2B-mCherry for 4days 3rd	1	-	1	-	2	20	1	-	2	182	1	-	2	248
ICR	20180720 H2B-mCherry for 4days 3rd	1	-	1	-	2	29	2	197	1	-	1	-	1	-
ICR	20180720 H2B-mCherry for 4days 3rd	1	-	1	-	2	25	3	138	2	141	1	-	1	-
ICR	20180720 H2B-mCherry for 4days 3rd	0 (morura)	-	1	-	1	-	1	-	2	217	3	288	4	317
ICR	20180720 H2B-mCherry for 4days 3rd	1	1	1	-	1	-	3	161	1	-	1	-	1	-
ICR	20180720 H2B-mCherry for 4days 3rd	1	0	1	-	2	38	3	155	3	157	1	-	2	229
ICR	20180720 H2B-mCherry for 4days 3rd	1	-	1	-	2	27	2	168	1	-	1	-	1	-
ICR	20180720 H2B-mCherry for 4days 3rd	1	-	1	-	2	26	1	-	1	-	1	-	2	257
ICR	20180720 H2B-mCherry for 4days 3rd	1	-	2	22	2	24	3	172	4	180	2	249	2	251
ICR	20180720 H2B-mCherry for 4days 3rd	1	-	1	-	1	-	2	192	1	-	1	-	2	245
ICR	20180720 H2B-mCherry for 4days 3rd	1	-	1	-	1	-	1	-	1	-	1	-	1	-
ICR	20180720 H2B-mCherry for 4days 3rd	1	0	1	-	1	-	3	162	1	-	4	236	1	-
ICR	20180720 H2B-mCherry for 4days 3rd	0 (morura)	-	2	26	2	30	1	-	2	169	3	324	4	330
ICR	20180720 H2B-mCherry for 4days 3rd	1	0	1	-	1	-	1	-	2	168	1	-	1	-
ICR	20180720 H2B-mCherry for 4days 3rd	1	-	2	16	2	22	1	-	3	173	3	230	2	229
ICR	20180720 H2B-mCherry for 4days 3rd	1	1	1	-	1	-	1	-	1	-	1	-	1	-
ICR	20180720 H2B-mCherry for 4days 3rd	1	-	1	-	1	-	1	-	1	-	1	-	1	-
ICR	20180720 H2B-mCherry for 4days 3rd	1	-	1	-	1	-	1	-	1	-	1	-	1	-
ICR	20180720 H2B-mCherry for 4days 3rd	1	-	1	-	1	-	1	-	1	-	1	-	1	-
ICR	20180720 H2B-mCherry for 4days 3rd	1	-	1	-	2	22	1	-	1	-	2	234	1	-
ICR	20180720 H2B-mCherry for 4days 3rd	0 (morura)	-	1	-	4	57	3	245	4	255	4	352	4	448
ICR	20180720 H2B-mCherry for 4days 3rd	1	0	1	-	1	-	3	165	1	-	1	-	2	265
ICR	20180720 H2B-mCherry for 4days 3rd	1	1	1	-	1	-	1	-	1	-	1	-	1	-
ICR	20180720 H2B-mCherry for 4days 3rd	1	1	1	-	1	-	3	179	1	-	1	-	1	-
ICR	20180720 H2B-mCherry for 4days 3rd	1	-	1	-	2	29	1	-	1	-	1	-	1	-
ICR	20180720 H2B-mCherry for 4days 3rd	1	-	1	-	1	-	2	181	1	-	1	-	1	-
ICR	20180720 H2B-mCherry for 4days 3rd	1	-	1	-	1	-	3	157	1	-	1	-	1	-
ICR	20180720 H2B-mCherry for 4days 3rd	1	-	1	-	1	-	2	166	4	169	1	-	2	227
ICR	20180720 H2B-mCherry for 4days 3rd	1	-	1	-	1	-	1	-	1	-	3	227	2	235
ICR	20180720 H2B-mCherry for 4days 3rd	1	-	1	-	1	-	2	148	1	-	3	219	1	-
ICR	20180720 H2B-mCherry for 4days 3rd	1	-	1	-	1	-	1	-	4	158	3	227	1	-
ICR	20180720 H2B-mCherry for 4days 3rd	0 (morura)	-	1	-	2	26	1	-	2	185	1	-	4	233
ICR	20180720 H2B-mCherry for 4days 3rd	1	1	1	-	1	-	1	-	1	-	2	227	1	-
ICR	20180720 H2B-mCherry for 4days 3rd	1	-	1	-	3	25	1	-	1	-	1	-	1	-
ICR	20180720 H2B-mCherry for 4days 3rd	1	-	1	-	1	-	2	171	1	-	1	-	1	-
ICR	20180720 H2B-mCherry for 4days 3rd	1	-	1	-	1	-	1	-	1	-	1	-	1	-
ICR	20180720 H2B-mCherry for 4days 3rd	1	-	1	-	1	-	1	-	1	-	1	-	1	-
ICR	20180720 H2B-mCherry for 4days 3rd	1	-	1	-	1	-	1	-	1	-	1	-	1	-
ICR	20180720 H2B-mCherry for 4days 3rd	1	-	1	-	1	-	1	-	1	-	1	-	1	-
ICR	20180720 H2B-mCherry for 4days 3rd	0 (morura)	-	4	43	4	50	1	-	4	247	4	361	4	395
ICR	20180720 H2B-mCherry for 4days 3rd	1	-	1	-	1	-	1	-	4	154	1	-	4	242
ICR	20180813 H2B-mCherry for 4days 4th	0 (morura)	-	1	-	1	-	1	-	1	-	1	-	4	272
ICR	20180813 H2B-mCherry for 4days 4th	0 (morura)	-	1	-	4	47	1	-	1	-	3	243	4	266
ICR	20180813 H2B-mCherry for 4days 4th	0 (morura)	-	3	34	4	41	4	222	4	223	1	-	4	329
ICR	20180813 H2B-mCherry for 4days 4th	0 (morura)	-	1	-	1	-	2	201	3	225	1	-	1	-
ICR	20180813 H2B-mCherry for 4days 4th	1	1	1	-	1	-	1	-	4	183	1	-	1	-
ICR	20180813 H2B-mCherry for 4days 4th	1	0	2	24	1	-	1	-	1	-	3	234	2	233
ICR	20180813 H2B-mCherry for 4days 4th	1	0	1	-	3	37	1	-	1	-	1	-	1	-
ICR	20180813 H2B-mCherry for 4days 4th	1	-	4	41	4	48	3	169	4	169	3	247	3	226
ICR	20180813 H2B-mCherry for 4days 4th	1	1	2	36	1	-	1	-	1	-	1	-	1	-
ICR	20180813 H2B-mCherry for 4days 4th	1	0	1	-	2	46	1	-	1	-	1	-	1	-
ICR	20180813 H2B-mCherry for 4days 4th	1	0	1	-	1	-	3	146	1	-	1	-	4	211
ICR	20180813 H2B-mCherry for 4days 4th	1	-	1	-	1	-	1	-	1	-	1	-	4	227
ICR	20180813 H2B-mCherry for 4days 4th	1	-	1	-	1	-	1	-	1	-	2	286	2	284
ICR	20180813 H2B-mCherry for 4days 4th	1	0	1	-	1	-	1	-	1	-	1	-	2	227
ICR	20180813 H2B-mCherry for 4days 4th	0 (morura)	-	1	-	2	45	3	182	4	190	1	-	4	274
ICR	20180813 H2B-mCherry for 4days 4th	1	-	1	-	2	49	2	173	1	-	1	-	1	-
ICR	20180813 H2B-mCherry for 4days 4th	0 (morura)	-	1	-	1	-	1	-	4	232	4	352	3	376
ICR	20180813 H2B-mCherry for 4days 4th	1	-	1	-	1	-	3	158	2	160	1	-	1	-
ICR	20180813 H2B-mCherry for 4days 4th	0 (morura)	-	1	-	1	-	4	203	4	211	3	335	4	338
ICR	20180813 H2B-mCherry for 4days 4th	0 (morura)	-	1	-	1	-	1	-	4	214	3	318	4	320
ICR	20180813 H2B-mCherry for 4days 4th	1	-	1	-	1	-	1	-	2	200	1	-	1	-
ICR	20180813 H2B-mCherry for 4days 4th	1	-	1	-	1	-	1	-	1	-	3	287	4	262
ICR	20180813 H2B-mCherry for 4days 4th	0 (morura)	-	3	54	4	58	3	228	4	226	3	319	4	244
ICR	20180813 H2B-mCherry for 4days 4th	0 (morura)	-	1	-	1	-	1	-	1	-	1	-	4	250
ICR	20180813 H2B-mCherry for 4days 4th	1	1	1	-	1	-	3	228	4	216	1	-	1	-
ICR	20180813 H2B-mCherry for 4days 4th	1	0	1	-	2	43	1	-	1	-	2	230	2	273
ICR	20180813 H2B-mCherry for 4days 4th	1	1	1	-	2	43	1	-	1	-	1	-	2	254
ICR	20180813 H2B-mCherry for 4days 4th	1	-	1	-	1	-	2	161	1	-	1	-	1	-
ICR	20180813 H2B-mCherry for 4days 4th	1	-	1	-	1	-	1	-	1	-	1	-	1	-
ICR	20180813 H2B-mCherry for 4days 4th	1	0	1	-	1	-	1	-	2	256	1	-	4	381
ICR	20180813 H2B-mCherry for 4days 4th	1	1	1	-	1	-	1	-	1	-	1	-	4	234
ICR	20180813 H2B-mCherry for 4days 4th	1	0	1	-	1	-	3	187	4	191	4	254	3	257
ICR	20180813 H2B-mCherry for 4days 4th	1	-	1	-	1	-	3	170	4	172	2	228	2	231
ICR	20180813 H2B-mCherry for 4days 4th	1	-	1	-	1	-	1	-	3	167	1	-	2	227
ICR	20180813 H2B-mCherry for 4days 4th	1	-	1	-	1	-	1	-	2	174	1	-	1	-
ICR	20180813 H2B-mCherry for 4days 4th	1	-	1	-	1	-	1	-	1	-	3	260	1	-
ICR	20180813 H2B-mCherry for 4days 4th	1	-	1	-	1	-	1	-	1	-	1	-	1	-
ICR	20180813 H2B-mCherry for 4days 4th	1	-	1	-	2	40	1	-	3	190	1	-	1	-
ICR	20180813 H2B-mCherry for 4days 4th	1	0	1	-	1	-	1	-	1	-	1	-	1	-
ICR	20180813 H2B-mCherry for 4days 4th	1	0	1	-	1	-	2	183	2	192	1	-	4	277
ICR	20180813 H2B-mCherry for 4days 4th	1	-	1	-	1	-	3	191	2	199	3	294	1	-
ICR	20180813 H2B-mCherry for 4days 4th	1	-	1	-	1	-	1	-	1	-	3	254	2	256
ICR	20180813 H2B-mCherry for 4days 4th	1	0	1	-	1	-	1	-	4	188	1	-	4	311
ICR	20180813 H2B-mCherry for 4days 4th	1	0	1	-	1	-	1	-	1	-	1	-	1	-
ICR	20180813 H2B-mCherry for 4days 4th	0 (morura)	-	1	-	1	-	4	204	1	-	1	-	1	-
ICR	20180813 H2B-mCherry for 4days 4th	0 (morura)	-	1	-	1	-	1	-	1	-	1	-	3	324
ICR	20180813 H2B-mCherry for 4days 4th	0 (cleavage)	-	1	-	1	-	3	285	3	293	3	391	4	395
ICR	20180813 H2B-mCherry for 4days 4th	1	1	1	-	2	38	3	148	4	156	2	226	4	229
ICR	20180813 H2B-mCherry for 4days 4th	0 (morura)	-	1	-	2	41	3	165	1	-	1	-	4	280
ICR	20180813 H2B-mCherry for 4days 4th	1	-	1	-	1	-	1	-	4	202	1	-	2	295
ICR	20180813 H2B-mCherry for 4days 4th	0 (morura)	-	1	-	1	-	3	204	3	210	3	314	4	317
ICR	20180813 H2B-mCherry for 4days 4th	1	1	1	-	1	-	2	182	1	-	1	-	4	294
ICR	20180813 H2B-mCherry for 4days 4th	0 (cleavage)	-	1	-	1	-	4	211	4	248	3	436	4	331
ICR	20180813 H2B-mCherry for 4days 4th	1	-	1	-	2	36	3	156	1	-	3	241	1	-
ICR	20180813 H2B-mCherry for 4days 4th	0 (cleavage)	-	1	-	1	-	3	249	4	337	3	389	3	365
ICR	20180820 H2B-mCherry for 4days 5th	1	-	1	-	1	-	1	-	1	-	1	-	1	-
ICR	20180820 H2B-mCherry for 4days 5th	1	-	1	-	1	-	1	-	1	-	2	255	4	257
ICR	20180820 H2B-mCherry for 4days 5th	1	-	1	-	1	-	1	-	1	-	1	-	2	229
ICR	20180820 H2B-mCherry for 4days 5th	1	1	1	-	1	-	1	-	1	-	3	238	1	-
ICR	20180820 H2B-mCherry for 4days 5th	1	-	1	-	1	-	1	-	1	-	3	227	1	-
ICR	20180820 H2B-mCherry for 4days 5th	1	-	1	-	1	-	1	-	1	-	1	-	3	271
ICR	20180820 H2B-mCherry for 4days 5th	0 (morura)	-	1	-	1	-	1	-	1	-	3	294	4	297
ICR	20180820 H2B-mCherry for 4days 5th	0 (cleavage)	-	1	-	1	-	4	280	4	288	-	-	-	-
ICR	20180820 H2B-mCherry for 4days 5th	0 (cleavage)	-	1	-	1	-	1	-	4	199	-	-	-	-
ICR	20180820 H2B-mCherry for 4days 5th	1	-	1	-	1	-	1	-	1	-	1	-	1	-
ICR	20180820 H2B-mCherry for 4days 5th	1	-	1	-	1	-	1	-	1	-	1	-	1	-
ICR	20180820 H2B-mCherry for 4days 5th	1	-	1	-	1	-	3	164	4	165	3	251	4	250
ICR	20180820 H2B-mCherry for 4days 5th	0 (morura)	-	1	-	1	-	1	-	4	178	3	326	4	266
ICR	20180820 H2B-mCherry for 4days 5th	1	-	1	-	1	-	1	-	1	-	1	-	1	-
ICR	20180820 H2B-mCherry for 4days 5th	0 (morura)	-	2	37	2	39	1	-	2	186	3	333	4	344
ICR	20180820 H2B-mCherry for 4days 5th	1	0	2	45	1	-	3	186	1	-	1	-	4	294
ICR	20180820 H2B-mCherry for 4days 5th	1	1	1	-	1	-	1	-	1	-	1	-	1	-
ICR	20180820 H2B-mCherry for 4days 5th	1	-	1	-	3	45	1	-	1	-	1	-	1	-
ICR	20180820 H2B-mCherry for 4days 5th	1	-	1	-	2	16	1	-	1	-	1	-	1	-
ICR	20180820 H2B-mCherry for 4days 5th	1	-	1	-	2	40	1	-	1	-	1	-	1	-
ICR	20180820 H2B-mCherry for 4days 5th	1	-	1	-	2	17	1	-	1	-	3	228	1	-
ICR	20180820 H2B-mCherry for 4days 5th	1	1	1	-	1	-	1	-	1	-	1	-	1	-
ICR	20180820 H2B-mCherry for 4days 5th	1	1	1	-	2	38	3	173	3	175	3	238	3	243
ICR	20180820 H2B-mCherry for 4days 5th	0 (morura)	-	1	-	1	-	1	-	1	-	3	306	3	250
ICR	20180820 H2B-mCherry for 4days 5th	1	-	1	-	1	-	1	-	1	-	3	274	4	276
ICR	20180820 H2B-mCherry for 4days 5th	0 (morura)	-	2	21	1	-	2	174	4	181	3	263	4	269
ICR	20180820 H2B-mCherry for 4days 5th	1	-	1	-	2	45	3	206	1	-	1	-	3	284
ICR	20180820 H2B-mCherry for 4days 5th	1	1	1	-	2	52	1	-	1	-	1	-	1	-
ICR	20180820 H2B-mCherry for 4days 5th	1	1	2	34	2	36	1	-	1	-	1	-	1	-
ICR	20180820 H2B-mCherry for 4days 5th	1	-	1	-	1	-	1	-	1	-	1	-	1	-
ICR	20180820 H2B-mCherry for 4days 5th	0 (morura)	-	1	-	1	-	1	-	1	-	1	-	1	-
ICR	20180820 H2B-mCherry for 4days 5th	1	0	1	-	1	-	1	-	1	-	1	-	1	-
ICR	20180820 H2B-mCherry for 4days 5th	1	-	2	28	1	-	1	-	4	156	1	-	1	-
ICR	20180820 H2B-mCherry for 4days 5th	1	1	2	17	2	19	1	-	1	-	3	211	3	230
ICR	20180820 H2B-mCherry for 4days 5th	1	-	1	-	1	-	1	-	1	-	1	-	1	-
ICR	20180820 H2B-mCherry for 4days 5th	1	0	2	21	3	23	1	-	1	-	1	-	1	-
ICR	20180820 H2B-mCherry for 4days 5th	1	-	1	-	1	-	1	-	2	148	3	217	1	-
ICR	20180820 H2B-mCherry for 4days 5th	1	-	1	-	1	-	1	-	1	-	1	-	1	-
ICR	20180820 H2B-mCherry for 4days 5th	1	-	1	-	2	40	1	-	1	-	1	-	1	-
ICR	20180820 H2B-mCherry for 4days 5th	1	-	2	12	2	14	1	-	1	-	3	214	1	-
ICR	20180820 H2B-mCherry for 4days 5th	1	-	1	-	1	-	2	210	1	-	1	-	3	296
ICR	20180820 H2B-mCherry for 4days 5th	1	-	1	-	1	-	1	-	1	-	1	-	1	-
ICR	20180820 H2B-mCherry for 4days 5th	0 (morura)	-	1	-	1	-	1	-	2	198	3	288	3	291
ICR	20180820 H2B-mCherry for 4days 5th	1	1	1	-	1	-	1	-	1	-	1	-	1	-
ICR	20180820 H2B-mCherry for 4days 5th	1	1	1	-	1	-	3	138	1	-	2	219	1	-
ICR	20180820 H2B-mCherry for 4days 5th	1	-	1	-	1	-	1	-	1	-	1	-	1	-
ICR	20180820 H2B-mCherry for 4days 5th	1	1	1	-	1	-	3	162	1	-	1	-	1	-
ICR	20180820 H2B-mCherry for 4days 5th	1	-	1	-	1	-	1	-	1	-	1	-	1	-
ICR	20180820 H2B-mCherry for 4days 5th	1	-	2	18	2	25	1	-	2	147	3	222	4	227
ICR	20180820 H2B-mCherry for 4days 5th	1	-	2	18	2	20	1	-	1	-	1	-	1	-
ICR	20180820 H2B-mCherry for 4days 5th	1	0	1	-	1	-	1	-	1	-	1	-	1	-
ICR	20180820 H2B-mCherry for 4days 5th	1	-	1	-	1	-	1	-	1	-	3	260	1	-
ICR	20180820 H2B-mCherry for 4days 5th	1	-	1	-	1	-	1	-	2	183	1	-	1	-
ICR	20180820 H2B-mCherry for 4days 5th	1	-	2	31	1	-	1	-	1	-	1	-	1	-
ICR	20180820 H2B-mCherry for 4days 5th	1	-	1	-	1	-	2	173	2	172	2	253	1	-
ICR	20180820 H2B-mCherry for 4days 5th	0 (morura)	-	1	-	1	-	3	177	4	178	4	273	4	300
ICR	20180820 H2B-mCherry for 4days 5th	1	1	1	-	1	-	1	-	1	-	2	198	1	-
ICR	20180820 H2B-mCherry for 4days 5th	0 (morura)	-	1	-	1	-	4	333	4	336	2	295	3	296
ICR	20180820 H2B-mCherry for 4days 5th	1	0	1	-	1	-	3	186	1	-	1	-	4	261
ICR	20180910 H2B-mCherry for 4days 6th	1	-	1	-	1	-	1	-	1	-	1	-	1	-
ICR	20180910 H2B-mCherry for 4days 6th	1	-	1	-	2	45	1	-	4	202	3	322	4	332
ICR	20180910 H2B-mCherry for 4days 6th	1	-	1	-	1	-	1	-	1	-	1	-	3	230
ICR	20180910 H2B-mCherry for 4days 6th	1	-	1	-	1	-	3	173	1	-	1	-	1	-
ICR	20180910 H2B-mCherry for 4days 6th	1	1	1	-	1	-	1	-	1	-	1	-	1	-
ICR	20180910 H2B-mCherry for 4days 6th	1	-	1	-	1	-	2	155	1	-	1	-	1	-
ICR	20180910 H2B-mCherry for 4days 6th	1	-	1	-	1	-	1	-	2	183	1	-	1	-
ICR	20180910 H2B-mCherry for 4days 6th	0 (cleavage)	-	1	-	1	-	1	-	1	-	1	-	1	-
ICR	20180910 H2B-mCherry for 4days 6th	1	1	1	-	1	-	1	-	1	-	1	-	1	-
ICR	20180910 H2B-mCherry for 4days 6th	1	-	1	-	1	-	1	-	1	-	1	-	1	-
ICR	20180910 H2B-mCherry for 4days 6th	1	1	1	-	3	67	2	178	1	-	1	-	1	-
ICR	20180910 H2B-mCherry for 4days 6th	1	-	1	-	1	-	1	-	1	-	1	-	1	-
ICR	20180910 H2B-mCherry for 4days 6th	1	-	1	-	1	-	1	-	1	-	1	-	1	-
ICR	20180910 H2B-mCherry for 4days 6th	1	1	1	-	1	-	1	-	1	-	1	-	1	-
ICR	20180910 H2B-mCherry for 4days 6th	1	0	1	-	1	-	1	-	1	-	1	-	1	-
ICR	20180910 H2B-mCherry for 4days 6th	1	-	1	-	1	-	1	-	1	-	1	-	2	213
ICR	20180910 H2B-mCherry for 4days 6th	1	-	1	-	1	-	1	-	4	190	1	-	4	250
ICR	20180910 H2B-mCherry for 4days 6th	1	-	1	-	1	-	1	-	1	-	3	220	1	-
ICR	20180910 H2B-mCherry for 4days 6th	1	-	1	-	1	-	1	-	1	-	1	-	1	-
ICR	20180910 H2B-mCherry for 4days 6th	1	-	1	-	1	-	1	-	1	-	1	-	1	-
ICR	20180910 H2B-mCherry for 4days 6th	1	1	1	-	1	-	1	-	2	177	1	-	1	-
ICR	20180910 H2B-mCherry for 4days 6th	1	-	1	-	1	-	1	-	2	154	1	-	4	209
ICR	20180910 H2B-mCherry for 4days 6th	1	-	1	-	1	-	2	151	1	-	1	-	1	-
ICR	20180910 H2B-mCherry for 4days 6th	1	-	1	-	1	-	3	154	1	-	1	-	1	-
ICR	20180910 H2B-mCherry for 4days 6th	1	-	1	-	1	-	1	-	1	-	1	-	1	-
ICR	20180910 H2B-mCherry for 4days 6th	1	-	1	-	1	-	2	159	1	-	1	-	1	-
ICR	20180910 H2B-mCherry for 4days 6th	1	1	1	-	1	-	1	-	1	-	1	-	1	-
ICR	20180910 H2B-mCherry for 4days 6th	1	-	1	-	2	30	1	-	1	-	1	-	1	-
ICR	20180910 H2B-mCherry for 4days 6th	1	-	2	25	1	-	1	-	1	-	1	-	1	-
ICR	20180910 H2B-mCherry for 4days 6th	1	-	1	-	1	-	1	-	1	-	1	-	1	-
ICR	20180910 H2B-mCherry for 4days 6th	1	0	2	28	1	-	1	-	1	-	1	-	1	-
ICR	20180910 H2B-mCherry for 4days 6th	1	-	1	-	1	-	1	-	1	-	1	-	1	-
ICR	20180910 H2B-mCherry for 4days 6th	1	-	1	-	2	31	1	-	1	-	1	-	1	-
ICR	20180910 H2B-mCherry for 4days 6th	1	0	1	-	2	35	1	-	1	-	3	209	1	-
ICR	20180910 H2B-mCherry for 4days 6th	1	-	1	-	1	-	1	-	1	-	1	-	1	-
ICR	20180910 H2B-mCherry for 4days 6th	1	1	1	-	1	-	1	-	1	-	1	-	1	-
ICR	20180910 H2B-mCherry for 4days 6th	1	1	1	-	1	-	3	160	1	-	1	-	1	-
ICR	20180910 H2B-mCherry for 4days 6th	1	1	1	-	1	-	1	-	1	-	1	-	1	-
ICR	20180910 H2B-mCherry for 4days 6th	1	0	1	-	1	-	1	-	1	-	1	-	1	-
ICR	20180910 H2B-mCherry for 4days 6th	1	0	1	-	1	-	1	-	1	-	2	223	1	-
ICR	20180910 H2B-mCherry for 4days 6th	1	-	1	-	1	-	1	-	1	-	1	-	1	-
ICR	20180910 H2B-mCherry for 4days 6th	1	-	1	-	1	-	1	-	2	148	1	-	1	-
ICR	20180910 H2B-mCherry for 4days 6th	1	-	1	-	3	33	1	-	1	-	1	-	1	-
ICR	20180910 H2B-mCherry for 4days 6th	1	-	1	-	1	-	1	-	1	-	1	-	2	237
ICR	20180910 H2B-mCherry for 4days 6th	1	1	1	-	1	-	1	-	1	-	3	215	1	-
ICR	20180910 H2B-mCherry for 4days 6th	1	-	1	-	1	-	2	143	1	-	3	215	1	-
ICR	20180910 H2B-mCherry for 4days 6th	1	-	1	-	1	-	2	140	1	-	1	-	3	208
ICR	20180910 H2B-mCherry for 4days 6th	1	-	1	-	1	-	1	-	2	159	3	219	1	-
ICR	20180910 H2B-mCherry for 4days 6th	1	-	2	30	2	32	1	-	3	167	1	-	1	-
ICR	20180910 H2B-mCherry for 4days 6th	1	1	3	28	3	32	1	-	3	156	1	-	4	213
ICR	20180910 H2B-mCherry for 4days 6th	1	-	1	-	1	-	1	-	1	-	1	-	1	-
ICR	20180910 H2B-mCherry for 4days 6th	1	1	1	-	1	-	1	-	2	159	1	-	1	-
ICR	20180910 H2B-mCherry for 4days 6th	1	-	1	-	1	-	1	-	1	-	1	-	1	-
ICR	20180910 H2B-mCherry for 4days 6th	1	0	1	-	1	-	2	158	1	-	1	-	1	-
ICR	20180910 H2B-mCherry for 4days 6th	1	-	1	-	1	-	1	-	2	145	2	197	1	-
ICR	20180910 H2B-mCherry for 4days 6th	1	1	1	-	1	-	1	-	1	-	1	-	1	-
ICR	20180910 H2B-mCherry for 4days 6th	1	-	1	-	2	33	1	-	1	-	2	217	1	-
ICR	20180910 H2B-mCherry for 4days 6th	1	-	1	-	1	-	1	-	3	187	1	-	3	282
ICR	20180910 H2B-mCherry for 4days 6th	1	-	1	-	1	-	3	166	1	-	2	240	1	-
ICR	20180910 H2B-mCherry for 4days 6th	1	-	1	-	1	-	1	-	1	-	1	-	1	-
