# Supplementary material for: Chromosome segregation error during early cleavage in mouse pre-implantation embryo does not necessarily cause developmental failure after blastocyst stage
Source: Sci Rep. 2020 Jan 21;10:854. doi: 10.1038/s41598-020-57817-x (PMC6972754; doi:10.1038/s41598-020-57817-x)
Supplement: Supplementary file 7 — Supplemental_Table2 Analyzed data of single-cell sequencing. [file 41598_2020_57817_MOESM7_ESM.xlsx]

## Sheet: G1(severity4)
no. of chr	from	to	moving average
chr1	0	1000000	0.05317
chr1	1000000	2000000	0.0797551
chr1	2000000	3000000	0.110007
chr1	3000000	4000000	0.130175
chr1	4000000	5000000	0.157677
chr1	5000000	6000000	0.180595
chr1	6000000	7000000	0.197096
chr1	7000000	8000000	0.224598
chr1	8000000	9000000	0.245682
chr1	9000000	10000000	0.247516
chr1	10000000	11000000	0.254849
chr1	11000000	12000000	0.242932
chr1	12000000	13000000	0.230098
chr1	13000000	14000000	0.229181
chr1	14000000	15000000	0.216347
chr1	15000000	16000000	0.20993
chr1	16000000	17000000	0.213597
chr1	17000000	18000000	0.20718
chr1	18000000	19000000	0.198013
chr1	19000000	20000000	0.201679
chr1	20000000	21000000	0.245682
chr1	21000000	22000000	0.244766
chr1	22000000	23000000	0.2631
chr1	23000000	24000000	0.267684
chr1	24000000	25000000	0.284185
chr1	25000000	26000000	0.286935
chr1	26000000	27000000	0.295185
chr1	27000000	28000000	0.295185
chr1	28000000	29000000	0.288768
chr1	29000000	30000000	0.281434
chr1	30000000	31000000	0.231931
chr1	31000000	32000000	0.243849
chr1	32000000	33000000	0.229181
chr1	33000000	34000000	0.238348
chr1	34000000	35000000	0.223681
chr1	35000000	36000000	0.232848
chr1	36000000	37000000	0.219097
chr1	37000000	38000000	0.231015
chr1	38000000	39000000	0.237432
chr1	39000000	40000000	0.228264
chr1	40000000	41000000	0.216347
chr1	41000000	42000000	0.211763
chr1	42000000	43000000	0.20718
chr1	43000000	44000000	0.195262
chr1	44000000	45000000	0.211763
chr1	45000000	46000000	0.198929
chr1	46000000	47000000	0.202596
chr1	47000000	48000000	0.187012
chr1	48000000	49000000	0.190679
chr1	49000000	50000000	0.202596
chr1	50000000	51000000	0.217264
chr1	51000000	52000000	0.219097
chr1	52000000	53000000	0.21818
chr1	53000000	54000000	0.21818
chr1	54000000	55000000	0.205346
chr1	55000000	56000000	0.208097
chr1	56000000	57000000	0.209013
chr1	57000000	58000000	0.20718
chr1	58000000	59000000	0.208097
chr1	59000000	60000000	0.194346
chr1	60000000	61000000	0.187929
chr1	61000000	62000000	0.176011
chr1	62000000	63000000	0.173261
chr1	63000000	64000000	0.16226
chr1	64000000	65000000	0.155843
chr1	65000000	66000000	0.15401
chr1	66000000	67000000	0.150343
chr1	67000000	68000000	0.155843
chr1	68000000	69000000	0.142092
chr1	69000000	70000000	0.15126
chr1	70000000	71000000	0.147593
chr1	71000000	72000000	0.158593
chr1	72000000	73000000	0.169594
chr1	73000000	74000000	0.181511
chr1	74000000	75000000	0.182428
chr1	75000000	76000000	0.180595
chr1	76000000	77000000	0.178761
chr1	77000000	78000000	0.16501
chr1	78000000	79000000	0.16501
chr1	79000000	80000000	0.15951
chr1	80000000	81000000	0.180595
chr1	81000000	82000000	0.158593
chr1	82000000	83000000	0.143009
chr1	83000000	84000000	0.134759
chr1	84000000	85000000	0.140259
chr1	85000000	86000000	0.155843
chr1	86000000	87000000	0.158593
chr1	87000000	88000000	0.169594
chr1	88000000	89000000	0.176928
chr1	89000000	90000000	0.180595
chr1	90000000	91000000	0.16226
chr1	91000000	92000000	0.186095
chr1	92000000	93000000	0.197096
chr1	93000000	94000000	0.190679
chr1	94000000	95000000	0.182428
chr1	95000000	96000000	0.176011
chr1	96000000	97000000	0.174178
chr1	97000000	98000000	0.175094
chr1	98000000	99000000	0.174178
chr1	99000000	100000000	0.170511
chr1	100000000	101000000	0.169594
chr1	101000000	102000000	0.163177
chr1	102000000	103000000	0.155843
chr1	103000000	104000000	0.173261
chr1	104000000	105000000	0.174178
chr1	105000000	106000000	0.165927
chr1	106000000	107000000	0.164094
chr1	107000000	108000000	0.154926
chr1	108000000	109000000	0.145759
chr1	109000000	110000000	0.141176
chr1	110000000	111000000	0.134759
chr1	111000000	112000000	0.124675
chr1	112000000	113000000	0.128341
chr1	113000000	114000000	0.110924
chr1	114000000	115000000	0.110007
chr1	115000000	116000000	0.101756
chr1	116000000	117000000	0.126508
chr1	117000000	118000000	0.127425
chr1	118000000	119000000	0.138425
chr1	119000000	120000000	0.141176
chr1	120000000	121000000	0.143926
chr1	121000000	122000000	0.146676
chr1	122000000	123000000	0.142092
chr1	123000000	124000000	0.147593
chr1	124000000	125000000	0.15126
chr1	125000000	126000000	0.154926
chr1	126000000	127000000	0.141176
chr1	127000000	128000000	0.139342
chr1	128000000	129000000	0.131092
chr1	129000000	130000000	0.126508
chr1	130000000	131000000	0.130175
chr1	131000000	132000000	0.129258
chr1	132000000	133000000	0.122841
chr1	133000000	134000000	0.117341
chr1	134000000	135000000	0.114591
chr1	135000000	136000000	0.116424
chr1	136000000	137000000	0.0962561
chr1	137000000	138000000	0.10084
chr1	138000000	139000000	0.10634
chr1	139000000	140000000	0.104507
chr1	140000000	141000000	0.107257
chr1	141000000	142000000	0.110924
chr1	142000000	143000000	0.112757
chr1	143000000	144000000	0.112757
chr1	144000000	145000000	0.10359
chr1	145000000	146000000	0.0953394
chr1	146000000	147000000	0.105423
chr1	147000000	148000000	0.0990063
chr1	148000000	149000000	0.104507
chr1	149000000	150000000	0.107257
chr1	150000000	151000000	0.107257
chr1	151000000	152000000	0.122841
chr1	152000000	153000000	0.134759
chr1	153000000	154000000	0.140259
chr1	154000000	155000000	0.15401
chr1	155000000	156000000	0.186095
chr1	156000000	157000000	0.196179
chr1	157000000	158000000	0.211763
chr1	158000000	159000000	0.206263
chr1	159000000	160000000	0.220931
chr1	160000000	161000000	0.228264
chr1	161000000	162000000	0.217264
chr1	162000000	163000000	0.234682
chr1	163000000	164000000	0.236515
chr1	164000000	165000000	0.229181
chr1	165000000	166000000	0.209013
chr1	166000000	167000000	0.21543
chr1	167000000	168000000	0.214514
chr1	168000000	169000000	0.20443
chr1	169000000	170000000	0.192512
chr1	170000000	171000000	0.178761
chr1	171000000	172000000	0.186095
chr1	172000000	173000000	0.16501
chr1	173000000	174000000	0.185178
chr1	174000000	175000000	0.193429
chr1	175000000	176000000	0.195262
chr1	176000000	177000000	0.209013
chr1	177000000	178000000	0.216347
chr1	178000000	179000000	0.231931
chr1	179000000	180000000	0.243849
chr1	180000000	181000000	0.244766
chr1	181000000	182000000	0.246599
chr1	182000000	183000000	0.244766
chr1	183000000	184000000	0.231015
chr1	184000000	185000000	0.237432
chr1	185000000	186000000	0.259433
chr1	186000000	187000000	0.236515
chr1	187000000	188000000	0.230098
chr1	188000000	189000000	0.230098
chr1	189000000	190000000	0.230098
chr1	190000000	191000000	0.242932
chr1	191000000	192000000	0.230098
chr1	192000000	193000000	0.222764
chr1	193000000	194000000	0.201679
chr1	194000000	195000000	0.176928
chr1	195000000	196000000	0.136592
chr1	196000000	197000000	0.115507
chr1	197000000	197195432	0.0925892
chr2	0	1000000	0.0605038
chr2	1000000	2000000	0.0852554
chr2	2000000	3000000	0.10634
chr2	3000000	4000000	0.121924
chr2	4000000	5000000	0.153093
chr2	5000000	6000000	0.192512
chr2	6000000	7000000	0.214514
chr2	7000000	8000000	0.238348
chr2	8000000	9000000	0.245682
chr2	9000000	10000000	0.241099
chr2	10000000	11000000	0.236515
chr2	11000000	12000000	0.223681
chr2	12000000	13000000	0.221847
chr2	13000000	14000000	0.226431
chr2	14000000	15000000	0.214514
chr2	15000000	16000000	0.198929
chr2	16000000	17000000	0.202596
chr2	17000000	18000000	0.202596
chr2	18000000	19000000	0.21543
chr2	19000000	20000000	0.220014
chr2	20000000	21000000	0.209013
chr2	21000000	22000000	0.208097
chr2	22000000	23000000	0.210847
chr2	23000000	24000000	0.213597
chr2	24000000	25000000	0.221847
chr2	25000000	26000000	0.225514
chr2	26000000	27000000	0.214514
chr2	27000000	28000000	0.20993
chr2	28000000	29000000	0.196179
chr2	29000000	30000000	0.195262
chr2	30000000	31000000	0.209013
chr2	31000000	32000000	0.21818
chr2	32000000	33000000	0.214514
chr2	33000000	34000000	0.213597
chr2	34000000	35000000	0.205346
chr2	35000000	36000000	0.194346
chr2	36000000	37000000	0.199846
chr2	37000000	38000000	0.198013
chr2	38000000	39000000	0.205346
chr2	39000000	40000000	0.209013
chr2	40000000	41000000	0.206263
chr2	41000000	42000000	0.209013
chr2	42000000	43000000	0.203513
chr2	43000000	44000000	0.210847
chr2	44000000	45000000	0.208097
chr2	45000000	46000000	0.214514
chr2	46000000	47000000	0.214514
chr2	47000000	48000000	0.219097
chr2	48000000	49000000	0.213597
chr2	49000000	50000000	0.21818
chr2	50000000	51000000	0.214514
chr2	51000000	52000000	0.20718
chr2	52000000	53000000	0.223681
chr2	53000000	54000000	0.208097
chr2	54000000	55000000	0.217264
chr2	55000000	56000000	0.214514
chr2	56000000	57000000	0.214514
chr2	57000000	58000000	0.213597
chr2	58000000	59000000	0.214514
chr2	59000000	60000000	0.20993
chr2	60000000	61000000	0.214514
chr2	61000000	62000000	0.227348
chr2	62000000	63000000	0.217264
chr2	63000000	64000000	0.222764
chr2	64000000	65000000	0.226431
chr2	65000000	66000000	0.224598
chr2	66000000	67000000	0.232848
chr2	67000000	68000000	0.228264
chr2	68000000	69000000	0.235598
chr2	69000000	70000000	0.224598
chr2	70000000	71000000	0.223681
chr2	71000000	72000000	0.214514
chr2	72000000	73000000	0.21268
chr2	73000000	74000000	0.209013
chr2	74000000	75000000	0.203513
chr2	75000000	76000000	0.21543
chr2	76000000	77000000	0.209013
chr2	77000000	78000000	0.208097
chr2	78000000	79000000	0.201679
chr2	79000000	80000000	0.20443
chr2	80000000	81000000	0.197096
chr2	81000000	82000000	0.183345
chr2	82000000	83000000	0.178761
chr2	83000000	84000000	0.179678
chr2	84000000	85000000	0.170511
chr2	85000000	86000000	0.163177
chr2	86000000	87000000	0.153093
chr2	87000000	88000000	0.158593
chr2	88000000	89000000	0.15676
chr2	89000000	90000000	0.148509
chr2	90000000	91000000	0.161344
chr2	91000000	92000000	0.166844
chr2	92000000	93000000	0.173261
chr2	93000000	94000000	0.173261
chr2	94000000	95000000	0.197096
chr2	95000000	96000000	0.181511
chr2	96000000	97000000	0.197096
chr2	97000000	98000000	0.196179
chr2	98000000	99000000	0.199846
chr2	99000000	100000000	0.225514
chr2	100000000	101000000	0.220014
chr2	101000000	102000000	0.242932
chr2	102000000	103000000	0.242015
chr2	103000000	104000000	0.241099
chr2	104000000	105000000	0.220931
chr2	105000000	106000000	0.233765
chr2	106000000	107000000	0.224598
chr2	107000000	108000000	0.214514
chr2	108000000	109000000	0.214514
chr2	109000000	110000000	0.196179
chr2	110000000	111000000	0.200763
chr2	111000000	112000000	0.191595
chr2	112000000	113000000	0.203513
chr2	113000000	114000000	0.208097
chr2	114000000	115000000	0.210847
chr2	115000000	116000000	0.20443
chr2	116000000	117000000	0.194346
chr2	117000000	118000000	0.193429
chr2	118000000	119000000	0.198013
chr2	119000000	120000000	0.200763
chr2	120000000	121000000	0.201679
chr2	121000000	122000000	0.196179
chr2	122000000	123000000	0.179678
chr2	123000000	124000000	0.183345
chr2	124000000	125000000	0.167761
chr2	125000000	126000000	0.178761
chr2	126000000	127000000	0.185178
chr2	127000000	128000000	0.193429
chr2	128000000	129000000	0.201679
chr2	129000000	130000000	0.200763
chr2	130000000	131000000	0.195262
chr2	131000000	132000000	0.200763
chr2	132000000	133000000	0.208097
chr2	133000000	134000000	0.21268
chr2	134000000	135000000	0.223681
chr2	135000000	136000000	0.221847
chr2	136000000	137000000	0.240182
chr2	137000000	138000000	0.251183
chr2	138000000	139000000	0.232848
chr2	139000000	140000000	0.233765
chr2	140000000	141000000	0.232848
chr2	141000000	142000000	0.228264
chr2	142000000	143000000	0.230098
chr2	143000000	144000000	0.219097
chr2	144000000	145000000	0.233765
chr2	145000000	146000000	0.242932
chr2	146000000	147000000	0.228264
chr2	147000000	148000000	0.230098
chr2	148000000	149000000	0.228264
chr2	149000000	150000000	0.221847
chr2	150000000	151000000	0.213597
chr2	151000000	152000000	0.211763
chr2	152000000	153000000	0.20443
chr2	153000000	154000000	0.200763
chr2	154000000	155000000	0.185178
chr2	155000000	156000000	0.176011
chr2	156000000	157000000	0.178761
chr2	157000000	158000000	0.179678
chr2	158000000	159000000	0.186095
chr2	159000000	160000000	0.183345
chr2	160000000	161000000	0.191595
chr2	161000000	162000000	0.195262
chr2	162000000	163000000	0.188845
chr2	163000000	164000000	0.186095
chr2	164000000	165000000	0.199846
chr2	165000000	166000000	0.216347
chr2	166000000	167000000	0.213597
chr2	167000000	168000000	0.205346
chr2	168000000	169000000	0.197096
chr2	169000000	170000000	0.223681
chr2	170000000	171000000	0.228264
chr2	171000000	172000000	0.216347
chr2	172000000	173000000	0.240182
chr2	173000000	174000000	0.255766
chr2	174000000	175000000	0.249349
chr2	175000000	176000000	0.216347
chr2	176000000	177000000	0.213597
chr2	177000000	178000000	0.195262
chr2	178000000	179000000	0.180595
chr2	179000000	180000000	0.143926
chr2	180000000	181000000	0.119174
chr2	181000000	181748087	0.10909
chr3	0	1000000	0.0348355
chr3	1000000	2000000	0.0495031
chr3	2000000	3000000	0.0843387
chr3	3000000	4000000	0.105423
chr3	4000000	5000000	0.132925
chr3	5000000	6000000	0.15401
chr3	6000000	7000000	0.172344
chr3	7000000	8000000	0.189762
chr3	8000000	9000000	0.203513
chr3	9000000	10000000	0.216347
chr3	10000000	11000000	0.221847
chr3	11000000	12000000	0.216347
chr3	12000000	13000000	0.199846
chr3	13000000	14000000	0.206263
chr3	14000000	15000000	0.198013
chr3	15000000	16000000	0.181511
chr3	16000000	17000000	0.177845
chr3	17000000	18000000	0.176011
chr3	18000000	19000000	0.187929
chr3	19000000	20000000	0.180595
chr3	20000000	21000000	0.180595
chr3	21000000	22000000	0.192512
chr3	22000000	23000000	0.200763
chr3	23000000	24000000	0.200763
chr3	24000000	25000000	0.206263
chr3	25000000	26000000	0.217264
chr3	26000000	27000000	0.21543
chr3	27000000	28000000	0.225514
chr3	28000000	29000000	0.219097
chr3	29000000	30000000	0.222764
chr3	30000000	31000000	0.233765
chr3	31000000	32000000	0.231015
chr3	32000000	33000000	0.21543
chr3	33000000	34000000	0.20443
chr3	34000000	35000000	0.211763
chr3	35000000	36000000	0.217264
chr3	36000000	37000000	0.224598
chr3	37000000	38000000	0.211763
chr3	38000000	39000000	0.206263
chr3	39000000	40000000	0.195262
chr3	40000000	41000000	0.180595
chr3	41000000	42000000	0.184262
chr3	42000000	43000000	0.195262
chr3	43000000	44000000	0.187929
chr3	44000000	45000000	0.173261
chr3	45000000	46000000	0.174178
chr3	46000000	47000000	0.167761
chr3	47000000	48000000	0.176011
chr3	48000000	49000000	0.187012
chr3	49000000	50000000	0.202596
chr3	50000000	51000000	0.203513
chr3	51000000	52000000	0.198929
chr3	52000000	53000000	0.198013
chr3	53000000	54000000	0.210847
chr3	54000000	55000000	0.210847
chr3	55000000	56000000	0.217264
chr3	56000000	57000000	0.222764
chr3	57000000	58000000	0.222764
chr3	58000000	59000000	0.222764
chr3	59000000	60000000	0.217264
chr3	60000000	61000000	0.223681
chr3	61000000	62000000	0.231015
chr3	62000000	63000000	0.243849
chr3	63000000	64000000	0.242015
chr3	64000000	65000000	0.239265
chr3	65000000	66000000	0.227348
chr3	66000000	67000000	0.224598
chr3	67000000	68000000	0.221847
chr3	68000000	69000000	0.214514
chr3	69000000	70000000	0.224598
chr3	70000000	71000000	0.214514
chr3	71000000	72000000	0.20993
chr3	72000000	73000000	0.186095
chr3	73000000	74000000	0.193429
chr3	74000000	75000000	0.20443
chr3	75000000	76000000	0.200763
chr3	76000000	77000000	0.199846
chr3	77000000	78000000	0.210847
chr3	78000000	79000000	0.225514
chr3	79000000	80000000	0.223681
chr3	80000000	81000000	0.231015
chr3	81000000	82000000	0.246599
chr3	82000000	83000000	0.255766
chr3	83000000	84000000	0.245682
chr3	84000000	85000000	0.242015
chr3	85000000	86000000	0.241099
chr3	86000000	87000000	0.244766
chr3	87000000	88000000	0.237432
chr3	88000000	89000000	0.219097
chr3	89000000	90000000	0.214514
chr3	90000000	91000000	0.20443
chr3	91000000	92000000	0.187012
chr3	92000000	93000000	0.192512
chr3	93000000	94000000	0.202596
chr3	94000000	95000000	0.205346
chr3	95000000	96000000	0.21818
chr3	96000000	97000000	0.224598
chr3	97000000	98000000	0.231931
chr3	98000000	99000000	0.236515
chr3	99000000	100000000	0.235598
chr3	100000000	101000000	0.236515
chr3	101000000	102000000	0.242932
chr3	102000000	103000000	0.238348
chr3	103000000	104000000	0.242932
chr3	104000000	105000000	0.242015
chr3	105000000	106000000	0.240182
chr3	106000000	107000000	0.233765
chr3	107000000	108000000	0.214514
chr3	108000000	109000000	0.213597
chr3	109000000	110000000	0.201679
chr3	110000000	111000000	0.211763
chr3	111000000	112000000	0.216347
chr3	112000000	113000000	0.225514
chr3	113000000	114000000	0.220931
chr3	114000000	115000000	0.219097
chr3	115000000	116000000	0.220931
chr3	116000000	117000000	0.225514
chr3	117000000	118000000	0.246599
chr3	118000000	119000000	0.253933
chr3	119000000	120000000	0.264017
chr3	120000000	121000000	0.245682
chr3	121000000	122000000	0.240182
chr3	122000000	123000000	0.228264
chr3	123000000	124000000	0.230098
chr3	124000000	125000000	0.254849
chr3	125000000	126000000	0.244766
chr3	126000000	127000000	0.246599
chr3	127000000	128000000	0.236515
chr3	128000000	129000000	0.225514
chr3	129000000	130000000	0.230098
chr3	130000000	131000000	0.249349
chr3	131000000	132000000	0.255766
chr3	132000000	133000000	0.2631
chr3	133000000	134000000	0.264017
chr3	134000000	135000000	0.238348
chr3	135000000	136000000	0.248432
chr3	136000000	137000000	0.247516
chr3	137000000	138000000	0.250266
chr3	138000000	139000000	0.250266
chr3	139000000	140000000	0.245682
chr3	140000000	141000000	0.238348
chr3	141000000	142000000	0.223681
chr3	142000000	143000000	0.21543
chr3	143000000	144000000	0.210847
chr3	144000000	145000000	0.209013
chr3	145000000	146000000	0.195262
chr3	146000000	147000000	0.196179
chr3	147000000	148000000	0.198013
chr3	148000000	149000000	0.208097
chr3	149000000	150000000	0.224598
chr3	150000000	151000000	0.223681
chr3	151000000	152000000	0.232848
chr3	152000000	153000000	0.242932
chr3	153000000	154000000	0.229181
chr3	154000000	155000000	0.231931
chr3	155000000	156000000	0.228264
chr3	156000000	157000000	0.202596
chr3	157000000	158000000	0.176928
chr3	158000000	159000000	0.148509
chr3	159000000	159599783	0.112757
chr4	0	1000000	0.0394192
chr4	1000000	2000000	0.0660042
chr4	2000000	3000000	0.0870888
chr4	3000000	4000000	0.108174
chr4	4000000	5000000	0.129258
chr4	5000000	6000000	0.150343
chr4	6000000	7000000	0.164094
chr4	7000000	8000000	0.186095
chr4	8000000	9000000	0.209013
chr4	9000000	10000000	0.216347
chr4	10000000	11000000	0.21268
chr4	11000000	12000000	0.211763
chr4	12000000	13000000	0.214514
chr4	13000000	14000000	0.20443
chr4	14000000	15000000	0.205346
chr4	15000000	16000000	0.210847
chr4	16000000	17000000	0.226431
chr4	17000000	18000000	0.222764
chr4	18000000	19000000	0.21268
chr4	19000000	20000000	0.211763
chr4	20000000	21000000	0.220014
chr4	21000000	22000000	0.209013
chr4	22000000	23000000	0.206263
chr4	23000000	24000000	0.20718
chr4	24000000	25000000	0.201679
chr4	25000000	26000000	0.209013
chr4	26000000	27000000	0.209013
chr4	27000000	28000000	0.21818
chr4	28000000	29000000	0.243849
chr4	29000000	30000000	0.240182
chr4	30000000	31000000	0.249349
chr4	31000000	32000000	0.261267
chr4	32000000	33000000	0.26035
chr4	33000000	34000000	0.264933
chr4	34000000	35000000	0.269517
chr4	35000000	36000000	0.261267
chr4	36000000	37000000	0.253933
chr4	37000000	38000000	0.248432
chr4	38000000	39000000	0.231015
chr4	39000000	40000000	0.228264
chr4	40000000	41000000	0.21543
chr4	41000000	42000000	0.199846
chr4	42000000	43000000	0.208097
chr4	43000000	44000000	0.20993
chr4	44000000	45000000	0.20443
chr4	45000000	46000000	0.205346
chr4	46000000	47000000	0.206263
chr4	47000000	48000000	0.200763
chr4	48000000	49000000	0.213597
chr4	49000000	50000000	0.234682
chr4	50000000	51000000	0.242015
chr4	51000000	52000000	0.262183
chr4	52000000	53000000	0.258516
chr4	53000000	54000000	0.279601
chr4	54000000	55000000	0.285101
chr4	55000000	56000000	0.283268
chr4	56000000	57000000	0.286935
chr4	57000000	58000000	0.297936
chr4	58000000	59000000	0.283268
chr4	59000000	60000000	0.261267
chr4	60000000	61000000	0.255766
chr4	61000000	62000000	0.237432
chr4	62000000	63000000	0.244766
chr4	63000000	64000000	0.219097
chr4	64000000	65000000	0.214514
chr4	65000000	66000000	0.213597
chr4	66000000	67000000	0.208097
chr4	67000000	68000000	0.198013
chr4	68000000	69000000	0.197096
chr4	69000000	70000000	0.193429
chr4	70000000	71000000	0.20443
chr4	71000000	72000000	0.219097
chr4	72000000	73000000	0.20443
chr4	73000000	74000000	0.205346
chr4	74000000	75000000	0.20718
chr4	75000000	76000000	0.20443
chr4	76000000	77000000	0.199846
chr4	77000000	78000000	0.201679
chr4	78000000	79000000	0.201679
chr4	79000000	80000000	0.21543
chr4	80000000	81000000	0.210847
chr4	81000000	82000000	0.199846
chr4	82000000	83000000	0.20718
chr4	83000000	84000000	0.208097
chr4	84000000	85000000	0.20718
chr4	85000000	86000000	0.20993
chr4	86000000	87000000	0.21818
chr4	87000000	88000000	0.214514
chr4	88000000	89000000	0.21268
chr4	89000000	90000000	0.213597
chr4	90000000	91000000	0.21543
chr4	91000000	92000000	0.220931
chr4	92000000	93000000	0.222764
chr4	93000000	94000000	0.239265
chr4	94000000	95000000	0.255766
chr4	95000000	96000000	0.254849
chr4	96000000	97000000	0.2631
chr4	97000000	98000000	0.283268
chr4	98000000	99000000	0.299769
chr4	99000000	100000000	0.308936
chr4	100000000	101000000	0.312603
chr4	101000000	102000000	0.31902
chr4	102000000	103000000	0.315353
chr4	103000000	104000000	0.314437
chr4	104000000	105000000	0.307103
chr4	105000000	106000000	0.31627
chr4	106000000	107000000	0.31077
chr4	107000000	108000000	0.280518
chr4	108000000	109000000	0.245682
chr4	109000000	110000000	0.223681
chr4	110000000	111000000	0.210847
chr4	111000000	112000000	0.201679
chr4	112000000	113000000	0.214514
chr4	113000000	114000000	0.20443
chr4	114000000	115000000	0.213597
chr4	115000000	116000000	0.210847
chr4	116000000	117000000	0.216347
chr4	117000000	118000000	0.229181
chr4	118000000	119000000	0.262183
chr4	119000000	120000000	0.290602
chr4	120000000	121000000	0.292435
chr4	121000000	122000000	0.305269
chr4	122000000	123000000	0.297936
chr4	123000000	124000000	0.32177
chr4	124000000	125000000	0.358439
chr4	125000000	126000000	0.350189
chr4	126000000	127000000	0.346522
chr4	127000000	128000000	0.352022
chr4	128000000	129000000	0.326354
chr4	129000000	130000000	0.295185
chr4	130000000	131000000	0.297936
chr4	131000000	132000000	0.281434
chr4	132000000	133000000	0.267684
chr4	133000000	134000000	0.247516
chr4	134000000	135000000	0.193429
chr4	135000000	136000000	0.188845
chr4	136000000	137000000	0.176011
chr4	137000000	138000000	0.179678
chr4	138000000	139000000	0.201679
chr4	139000000	140000000	0.214514
chr4	140000000	141000000	0.234682
chr4	141000000	142000000	0.249349
chr4	142000000	143000000	0.259433
chr4	143000000	144000000	0.244766
chr4	144000000	145000000	0.250266
chr4	145000000	146000000	0.2686
chr4	146000000	147000000	0.281434
chr4	147000000	148000000	0.285101
chr4	148000000	149000000	0.285101
chr4	149000000	150000000	0.274101
chr4	150000000	151000000	0.245682
chr4	151000000	152000000	0.21818
chr4	152000000	153000000	0.193429
chr4	153000000	154000000	0.183345
chr4	154000000	155000000	0.15951
chr4	155000000	155630120	0.124675
chr5	0	1000000	0.0430861
chr5	1000000	2000000	0.0605038
chr5	2000000	3000000	0.0715045
chr5	3000000	4000000	0.089839
chr5	4000000	5000000	0.10359
chr5	5000000	6000000	0.10909
chr5	6000000	7000000	0.118257
chr5	7000000	8000000	0.137509
chr5	8000000	9000000	0.153093
chr5	9000000	10000000	0.15676
chr5	10000000	11000000	0.209013
chr5	11000000	12000000	0.203513
chr5	12000000	13000000	0.206263
chr5	13000000	14000000	0.200763
chr5	14000000	15000000	0.203513
chr5	15000000	16000000	0.225514
chr5	16000000	17000000	0.236515
chr5	17000000	18000000	0.231015
chr5	18000000	19000000	0.21268
chr5	19000000	20000000	0.203513
chr5	20000000	21000000	0.166844
chr5	21000000	22000000	0.165927
chr5	22000000	23000000	0.177845
chr5	23000000	24000000	0.189762
chr5	24000000	25000000	0.196179
chr5	25000000	26000000	0.191595
chr5	26000000	27000000	0.177845
chr5	27000000	28000000	0.176011
chr5	28000000	29000000	0.200763
chr5	29000000	30000000	0.205346
chr5	30000000	31000000	0.195262
chr5	31000000	32000000	0.20718
chr5	32000000	33000000	0.20718
chr5	33000000	34000000	0.206263
chr5	34000000	35000000	0.203513
chr5	35000000	36000000	0.198929
chr5	36000000	37000000	0.211763
chr5	37000000	38000000	0.230098
chr5	38000000	39000000	0.213597
chr5	39000000	40000000	0.223681
chr5	40000000	41000000	0.229181
chr5	41000000	42000000	0.226431
chr5	42000000	43000000	0.223681
chr5	43000000	44000000	0.224598
chr5	44000000	45000000	0.221847
chr5	45000000	46000000	0.210847
chr5	46000000	47000000	0.211763
chr5	47000000	48000000	0.206263
chr5	48000000	49000000	0.201679
chr5	49000000	50000000	0.182428
chr5	50000000	51000000	0.174178
chr5	51000000	52000000	0.16501
chr5	52000000	53000000	0.15951
chr5	53000000	54000000	0.15126
chr5	54000000	55000000	0.169594
chr5	55000000	56000000	0.171428
chr5	56000000	57000000	0.160427
chr5	57000000	58000000	0.153093
chr5	58000000	59000000	0.15126
chr5	59000000	60000000	0.171428
chr5	60000000	61000000	0.188845
chr5	61000000	62000000	0.216347
chr5	62000000	63000000	0.216347
chr5	63000000	64000000	0.21268
chr5	64000000	65000000	0.187012
chr5	65000000	66000000	0.198013
chr5	66000000	67000000	0.20718
chr5	67000000	68000000	0.226431
chr5	68000000	69000000	0.246599
chr5	69000000	70000000	0.248432
chr5	70000000	71000000	0.238348
chr5	71000000	72000000	0.232848
chr5	72000000	73000000	0.237432
chr5	73000000	74000000	0.242015
chr5	74000000	75000000	0.250266
chr5	75000000	76000000	0.243849
chr5	76000000	77000000	0.239265
chr5	77000000	78000000	0.213597
chr5	78000000	79000000	0.200763
chr5	79000000	80000000	0.179678
chr5	80000000	81000000	0.173261
chr5	81000000	82000000	0.150343
chr5	82000000	83000000	0.136592
chr5	83000000	84000000	0.130175
chr5	84000000	85000000	0.116424
chr5	85000000	86000000	0.133842
chr5	86000000	87000000	0.134759
chr5	87000000	88000000	0.146676
chr5	88000000	89000000	0.153093
chr5	89000000	90000000	0.180595
chr5	90000000	91000000	0.206263
chr5	91000000	92000000	0.237432
chr5	92000000	93000000	0.251183
chr5	93000000	94000000	0.264017
chr5	94000000	95000000	0.294269
chr5	95000000	96000000	0.284185
chr5	96000000	97000000	0.291518
chr5	97000000	98000000	0.286935
chr5	98000000	99000000	0.277768
chr5	99000000	100000000	0.279601
chr5	100000000	101000000	0.275934
chr5	101000000	102000000	0.267684
chr5	102000000	103000000	0.275934
chr5	103000000	104000000	0.281434
chr5	104000000	105000000	0.273184
chr5	105000000	106000000	0.288768
chr5	106000000	107000000	0.286018
chr5	107000000	108000000	0.298852
chr5	108000000	109000000	0.31077
chr5	109000000	110000000	0.299769
chr5	110000000	111000000	0.284185
chr5	111000000	112000000	0.277768
chr5	112000000	113000000	0.308936
chr5	113000000	114000000	0.328187
chr5	114000000	115000000	0.330021
chr5	115000000	116000000	0.337355
chr5	116000000	117000000	0.345605
chr5	117000000	118000000	0.351106
chr5	118000000	119000000	0.356606
chr5	119000000	120000000	0.357523
chr5	120000000	121000000	0.36394
chr5	121000000	122000000	0.37219
chr5	122000000	123000000	0.358439
chr5	123000000	124000000	0.359356
chr5	124000000	125000000	0.36944
chr5	125000000	126000000	0.355689
chr5	126000000	127000000	0.376774
chr5	127000000	128000000	0.398775
chr5	128000000	129000000	0.423527
chr5	129000000	130000000	0.446445
chr5	130000000	131000000	0.444611
chr5	131000000	132000000	0.438194
chr5	132000000	133000000	0.427194
chr5	133000000	134000000	0.399692
chr5	134000000	135000000	0.378607
chr5	135000000	136000000	0.367607
chr5	136000000	137000000	0.342855
chr5	137000000	138000000	0.333688
chr5	138000000	139000000	0.298852
chr5	139000000	140000000	0.277768
chr5	140000000	141000000	0.286935
chr5	141000000	142000000	0.282351
chr5	142000000	143000000	0.277768
chr5	143000000	144000000	0.290602
chr5	144000000	145000000	0.294269
chr5	145000000	146000000	0.309853
chr5	146000000	147000000	0.322687
chr5	147000000	148000000	0.30802
chr5	148000000	149000000	0.285101
chr5	149000000	150000000	0.253933
chr5	150000000	151000000	0.219097
chr5	151000000	152000000	0.195262
chr5	152000000	152537259	0.163177
chr6	0	1000000	0.0559202
chr6	1000000	2000000	0.0852554
chr6	2000000	3000000	0.117341
chr6	3000000	4000000	0.131092
chr6	4000000	5000000	0.152176
chr6	5000000	6000000	0.176011
chr6	6000000	7000000	0.202596
chr6	7000000	8000000	0.21543
chr6	8000000	9000000	0.222764
chr6	9000000	10000000	0.216347
chr6	10000000	11000000	0.220931
chr6	11000000	12000000	0.209013
chr6	12000000	13000000	0.201679
chr6	13000000	14000000	0.20443
chr6	14000000	15000000	0.202596
chr6	15000000	16000000	0.203513
chr6	16000000	17000000	0.187012
chr6	17000000	18000000	0.190679
chr6	18000000	19000000	0.185178
chr6	19000000	20000000	0.193429
chr6	20000000	21000000	0.184262
chr6	21000000	22000000	0.183345
chr6	22000000	23000000	0.175094
chr6	23000000	24000000	0.170511
chr6	24000000	25000000	0.165927
chr6	25000000	26000000	0.164094
chr6	26000000	27000000	0.168677
chr6	27000000	28000000	0.184262
chr6	28000000	29000000	0.191595
chr6	29000000	30000000	0.202596
chr6	30000000	31000000	0.206263
chr6	31000000	32000000	0.208097
chr6	32000000	33000000	0.20443
chr6	33000000	34000000	0.220931
chr6	34000000	35000000	0.219097
chr6	35000000	36000000	0.216347
chr6	36000000	37000000	0.223681
chr6	37000000	38000000	0.208097
chr6	38000000	39000000	0.206263
chr6	39000000	40000000	0.186095
chr6	40000000	41000000	0.184262
chr6	41000000	42000000	0.191595
chr6	42000000	43000000	0.197096
chr6	43000000	44000000	0.197096
chr6	44000000	45000000	0.209013
chr6	45000000	46000000	0.21543
chr6	46000000	47000000	0.209013
chr6	47000000	48000000	0.203513
chr6	48000000	49000000	0.20443
chr6	49000000	50000000	0.201679
chr6	50000000	51000000	0.205346
chr6	51000000	52000000	0.201679
chr6	52000000	53000000	0.197096
chr6	53000000	54000000	0.187929
chr6	54000000	55000000	0.179678
chr6	55000000	56000000	0.163177
chr6	56000000	57000000	0.168677
chr6	57000000	58000000	0.187012
chr6	58000000	59000000	0.183345
chr6	59000000	60000000	0.192512
chr6	60000000	61000000	0.216347
chr6	61000000	62000000	0.220931
chr6	62000000	63000000	0.223681
chr6	63000000	64000000	0.216347
chr6	64000000	65000000	0.203513
chr6	65000000	66000000	0.211763
chr6	66000000	67000000	0.211763
chr6	67000000	68000000	0.209013
chr6	68000000	69000000	0.20993
chr6	69000000	70000000	0.217264
chr6	70000000	71000000	0.187929
chr6	71000000	72000000	0.174178
chr6	72000000	73000000	0.175094
chr6	73000000	74000000	0.184262
chr6	74000000	75000000	0.192512
chr6	75000000	76000000	0.193429
chr6	76000000	77000000	0.188845
chr6	77000000	78000000	0.188845
chr6	78000000	79000000	0.180595
chr6	79000000	80000000	0.188845
chr6	80000000	81000000	0.194346
chr6	81000000	82000000	0.195262
chr6	82000000	83000000	0.21818
chr6	83000000	84000000	0.209013
chr6	84000000	85000000	0.216347
chr6	85000000	86000000	0.21543
chr6	86000000	87000000	0.211763
chr6	87000000	88000000	0.194346
chr6	88000000	89000000	0.21543
chr6	89000000	90000000	0.20993
chr6	90000000	91000000	0.220014
chr6	91000000	92000000	0.229181
chr6	92000000	93000000	0.229181
chr6	93000000	94000000	0.237432
chr6	94000000	95000000	0.247516
chr6	95000000	96000000	0.255766
chr6	96000000	97000000	0.26585
chr6	97000000	98000000	0.275017
chr6	98000000	99000000	0.261267
chr6	99000000	100000000	0.264933
chr6	100000000	101000000	0.247516
chr6	101000000	102000000	0.241099
chr6	102000000	103000000	0.226431
chr6	103000000	104000000	0.231931
chr6	104000000	105000000	0.216347
chr6	105000000	106000000	0.209013
chr6	106000000	107000000	0.20718
chr6	107000000	108000000	0.220931
chr6	108000000	109000000	0.219097
chr6	109000000	110000000	0.216347
chr6	110000000	111000000	0.234682
chr6	111000000	112000000	0.235598
chr6	112000000	113000000	0.229181
chr6	113000000	114000000	0.216347
chr6	114000000	115000000	0.21543
chr6	115000000	116000000	0.220931
chr6	116000000	117000000	0.216347
chr6	117000000	118000000	0.213597
chr6	118000000	119000000	0.20993
chr6	119000000	120000000	0.191595
chr6	120000000	121000000	0.187012
chr6	121000000	122000000	0.184262
chr6	122000000	123000000	0.183345
chr6	123000000	124000000	0.181511
chr6	124000000	125000000	0.195262
chr6	125000000	126000000	0.182428
chr6	126000000	127000000	0.177845
chr6	127000000	128000000	0.163177
chr6	128000000	129000000	0.169594
chr6	129000000	130000000	0.180595
chr6	130000000	131000000	0.16226
chr6	131000000	132000000	0.16501
chr6	132000000	133000000	0.165927
chr6	133000000	134000000	0.178761
chr6	134000000	135000000	0.174178
chr6	135000000	136000000	0.181511
chr6	136000000	137000000	0.183345
chr6	137000000	138000000	0.179678
chr6	138000000	139000000	0.176011
chr6	139000000	140000000	0.168677
chr6	140000000	141000000	0.20443
chr6	141000000	142000000	0.203513
chr6	142000000	143000000	0.198929
chr6	143000000	144000000	0.205346
chr6	144000000	145000000	0.21543
chr6	145000000	146000000	0.196179
chr6	146000000	147000000	0.182428
chr6	147000000	148000000	0.171428
chr6	148000000	149000000	0.15401
chr6	149000000	149517037	0.138425
chr7	0	1000000	0.063254
chr7	1000000	2000000	0.0779216
chr7	2000000	3000000	0.0971728
chr7	3000000	4000000	0.0990063
chr7	4000000	5000000	0.113674
chr7	5000000	6000000	0.119174
chr7	6000000	7000000	0.148509
chr7	7000000	8000000	0.164094
chr7	8000000	9000000	0.166844
chr7	9000000	10000000	0.15401
chr7	10000000	11000000	0.15401
chr7	11000000	12000000	0.154926
chr7	12000000	13000000	0.147593
chr7	13000000	14000000	0.161344
chr7	14000000	15000000	0.165927
chr7	15000000	16000000	0.169594
chr7	16000000	17000000	0.144843
chr7	17000000	18000000	0.132008
chr7	18000000	19000000	0.114591
chr7	19000000	20000000	0.099923
chr7	20000000	21000000	0.099923
chr7	21000000	22000000	0.0944226
chr7	22000000	23000000	0.102673
chr7	23000000	24000000	0.10084
chr7	24000000	25000000	0.0925892
chr7	25000000	26000000	0.0944226
chr7	26000000	27000000	0.114591
chr7	27000000	28000000	0.130175
chr7	28000000	29000000	0.136592
chr7	29000000	30000000	0.141176
chr7	30000000	31000000	0.143009
chr7	31000000	32000000	0.165927
chr7	32000000	33000000	0.175094
chr7	33000000	34000000	0.186095
chr7	34000000	35000000	0.197096
chr7	35000000	36000000	0.186095
chr7	36000000	37000000	0.161344
chr7	37000000	38000000	0.143009
chr7	38000000	39000000	0.135675
chr7	39000000	40000000	0.124675
chr7	40000000	41000000	0.10909
chr7	41000000	42000000	0.0760882
chr7	42000000	43000000	0.0669209
chr7	43000000	44000000	0.0650875
chr7	44000000	45000000	0.05317
chr7	45000000	46000000	0.0650875
chr7	46000000	47000000	0.0916725
chr7	47000000	48000000	0.0962561
chr7	48000000	49000000	0.107257
chr7	49000000	50000000	0.130175
chr7	50000000	51000000	0.145759
chr7	51000000	52000000	0.164094
chr7	52000000	53000000	0.172344
chr7	53000000	54000000	0.179678
chr7	54000000	55000000	0.186095
chr7	55000000	56000000	0.185178
chr7	56000000	57000000	0.173261
chr7	57000000	58000000	0.188845
chr7	58000000	59000000	0.197096
chr7	59000000	60000000	0.192512
chr7	60000000	61000000	0.21543
chr7	61000000	62000000	0.216347
chr7	62000000	63000000	0.220931
chr7	63000000	64000000	0.231015
chr7	64000000	65000000	0.231931
chr7	65000000	66000000	0.234682
chr7	66000000	67000000	0.244766
chr7	67000000	68000000	0.249349
chr7	68000000	69000000	0.258516
chr7	69000000	70000000	0.2631
chr7	70000000	71000000	0.242932
chr7	71000000	72000000	0.245682
chr7	72000000	73000000	0.234682
chr7	73000000	74000000	0.214514
chr7	74000000	75000000	0.223681
chr7	75000000	76000000	0.242932
chr7	76000000	77000000	0.239265
chr7	77000000	78000000	0.242932
chr7	78000000	79000000	0.227348
chr7	79000000	80000000	0.235598
chr7	80000000	81000000	0.233765
chr7	81000000	82000000	0.226431
chr7	82000000	83000000	0.219097
chr7	83000000	84000000	0.213597
chr7	84000000	85000000	0.220931
chr7	85000000	86000000	0.21543
chr7	86000000	87000000	0.230098
chr7	87000000	88000000	0.220014
chr7	88000000	89000000	0.220931
chr7	89000000	90000000	0.21543
chr7	90000000	91000000	0.21818
chr7	91000000	92000000	0.225514
chr7	92000000	93000000	0.232848
chr7	93000000	94000000	0.236515
chr7	94000000	95000000	0.231931
chr7	95000000	96000000	0.231015
chr7	96000000	97000000	0.216347
chr7	97000000	98000000	0.21268
chr7	98000000	99000000	0.220931
chr7	99000000	100000000	0.217264
chr7	100000000	101000000	0.21818
chr7	101000000	102000000	0.211763
chr7	102000000	103000000	0.20443
chr7	103000000	104000000	0.20718
chr7	104000000	105000000	0.198013
chr7	105000000	106000000	0.202596
chr7	106000000	107000000	0.202596
chr7	107000000	108000000	0.20993
chr7	108000000	109000000	0.198013
chr7	109000000	110000000	0.198013
chr7	110000000	111000000	0.203513
chr7	111000000	112000000	0.203513
chr7	112000000	113000000	0.206263
chr7	113000000	114000000	0.202596
chr7	114000000	115000000	0.197096
chr7	115000000	116000000	0.187929
chr7	116000000	117000000	0.191595
chr7	117000000	118000000	0.188845
chr7	118000000	119000000	0.202596
chr7	119000000	120000000	0.216347
chr7	120000000	121000000	0.223681
chr7	121000000	122000000	0.234682
chr7	122000000	123000000	0.233765
chr7	123000000	124000000	0.232848
chr7	124000000	125000000	0.242932
chr7	125000000	126000000	0.248432
chr7	126000000	127000000	0.259433
chr7	127000000	128000000	0.267684
chr7	128000000	129000000	0.254849
chr7	129000000	130000000	0.226431
chr7	130000000	131000000	0.200763
chr7	131000000	132000000	0.198929
chr7	132000000	133000000	0.209013
chr7	133000000	134000000	0.227348
chr7	134000000	135000000	0.226431
chr7	135000000	136000000	0.220014
chr7	136000000	137000000	0.216347
chr7	137000000	138000000	0.211763
chr7	138000000	139000000	0.240182
chr7	139000000	140000000	0.2686
chr7	140000000	141000000	0.277768
chr7	141000000	142000000	0.270434
chr7	142000000	143000000	0.258516
chr7	143000000	144000000	0.243849
chr7	144000000	145000000	0.250266
chr7	145000000	146000000	0.253016
chr7	146000000	147000000	0.231931
chr7	147000000	148000000	0.226431
chr7	148000000	149000000	0.187012
chr7	149000000	150000000	0.15126
chr7	150000000	151000000	0.134759
chr7	151000000	152000000	0.117341
chr7	152000000	152524553	0.102673
chr8	0	1000000	0.0485864
chr8	1000000	2000000	0.0678376
chr8	2000000	3000000	0.0925892
chr8	3000000	4000000	0.11184
chr8	4000000	5000000	0.139342
chr8	5000000	6000000	0.160427
chr8	6000000	7000000	0.188845
chr8	7000000	8000000	0.214514
chr8	8000000	9000000	0.227348
chr8	9000000	10000000	0.233765
chr8	10000000	11000000	0.231015
chr8	11000000	12000000	0.238348
chr8	12000000	13000000	0.234682
chr8	13000000	14000000	0.236515
chr8	14000000	15000000	0.224598
chr8	15000000	16000000	0.275017
chr8	16000000	17000000	0.246599
chr8	17000000	18000000	0.226431
chr8	18000000	19000000	0.241099
chr8	19000000	20000000	0.231015
chr8	20000000	21000000	0.228264
chr8	21000000	22000000	0.226431
chr8	22000000	23000000	0.226431
chr8	23000000	24000000	0.236515
chr8	24000000	25000000	0.238348
chr8	25000000	26000000	0.182428
chr8	26000000	27000000	0.196179
chr8	27000000	28000000	0.213597
chr8	28000000	29000000	0.190679
chr8	29000000	30000000	0.188845
chr8	30000000	31000000	0.179678
chr8	31000000	32000000	0.176928
chr8	32000000	33000000	0.176011
chr8	33000000	34000000	0.16501
chr8	34000000	35000000	0.15676
chr8	35000000	36000000	0.15951
chr8	36000000	37000000	0.161344
chr8	37000000	38000000	0.150343
chr8	38000000	39000000	0.15126
chr8	39000000	40000000	0.160427
chr8	40000000	41000000	0.186095
chr8	41000000	42000000	0.193429
chr8	42000000	43000000	0.195262
chr8	43000000	44000000	0.214514
chr8	44000000	45000000	0.230098
chr8	45000000	46000000	0.236515
chr8	46000000	47000000	0.245682
chr8	47000000	48000000	0.255766
chr8	48000000	49000000	0.249349
chr8	49000000	50000000	0.253016
chr8	50000000	51000000	0.235598
chr8	51000000	52000000	0.233765
chr8	52000000	53000000	0.211763
chr8	53000000	54000000	0.176928
chr8	54000000	55000000	0.173261
chr8	55000000	56000000	0.161344
chr8	56000000	57000000	0.154926
chr8	57000000	58000000	0.155843
chr8	58000000	59000000	0.165927
chr8	59000000	60000000	0.155843
chr8	60000000	61000000	0.15401
chr8	61000000	62000000	0.15951
chr8	62000000	63000000	0.186095
chr8	63000000	64000000	0.20993
chr8	64000000	65000000	0.217264
chr8	65000000	66000000	0.21818
chr8	66000000	67000000	0.231015
chr8	67000000	68000000	0.240182
chr8	68000000	69000000	0.229181
chr8	69000000	70000000	0.230098
chr8	70000000	71000000	0.230098
chr8	71000000	72000000	0.228264
chr8	72000000	73000000	0.223681
chr8	73000000	74000000	0.21818
chr8	74000000	75000000	0.210847
chr8	75000000	76000000	0.21543
chr8	76000000	77000000	0.201679
chr8	77000000	78000000	0.189762
chr8	78000000	79000000	0.210847
chr8	79000000	80000000	0.226431
chr8	80000000	81000000	0.225514
chr8	81000000	82000000	0.202596
chr8	82000000	83000000	0.194346
chr8	83000000	84000000	0.183345
chr8	84000000	85000000	0.172344
chr8	85000000	86000000	0.180595
chr8	86000000	87000000	0.176011
chr8	87000000	88000000	0.171428
chr8	88000000	89000000	0.168677
chr8	89000000	90000000	0.15126
chr8	90000000	91000000	0.15401
chr8	91000000	92000000	0.173261
chr8	92000000	93000000	0.172344
chr8	93000000	94000000	0.180595
chr8	94000000	95000000	0.189762
chr8	95000000	96000000	0.193429
chr8	96000000	97000000	0.211763
chr8	97000000	98000000	0.214514
chr8	98000000	99000000	0.213597
chr8	99000000	100000000	0.225514
chr8	100000000	101000000	0.232848
chr8	101000000	102000000	0.227348
chr8	102000000	103000000	0.224598
chr8	103000000	104000000	0.220014
chr8	104000000	105000000	0.227348
chr8	105000000	106000000	0.217264
chr8	106000000	107000000	0.198013
chr8	107000000	108000000	0.205346
chr8	108000000	109000000	0.203513
chr8	109000000	110000000	0.190679
chr8	110000000	111000000	0.189762
chr8	111000000	112000000	0.187012
chr8	112000000	113000000	0.201679
chr8	113000000	114000000	0.222764
chr8	114000000	115000000	0.221847
chr8	115000000	116000000	0.226431
chr8	116000000	117000000	0.246599
chr8	117000000	118000000	0.234682
chr8	118000000	119000000	0.230098
chr8	119000000	120000000	0.234682
chr8	120000000	121000000	0.219097
chr8	121000000	122000000	0.214514
chr8	122000000	123000000	0.20718
chr8	123000000	124000000	0.197096
chr8	124000000	125000000	0.213597
chr8	125000000	126000000	0.220014
chr8	126000000	127000000	0.217264
chr8	127000000	128000000	0.205346
chr8	128000000	129000000	0.187929
chr8	129000000	130000000	0.172344
chr8	130000000	131000000	0.163177
chr8	131000000	131738871	0.148509
chr9	0	1000000	0.0485864
chr9	1000000	2000000	0.0806718
chr9	2000000	3000000	0.107257
chr9	3000000	4000000	0.134759
chr9	4000000	5000000	0.166844
chr9	5000000	6000000	0.179678
chr9	6000000	7000000	0.196179
chr9	7000000	8000000	0.21543
chr9	8000000	9000000	0.225514
chr9	9000000	10000000	0.220014
chr9	10000000	11000000	0.228264
chr9	11000000	12000000	0.230098
chr9	12000000	13000000	0.224598
chr9	13000000	14000000	0.211763
chr9	14000000	15000000	0.199846
chr9	15000000	16000000	0.220931
chr9	16000000	17000000	0.228264
chr9	17000000	18000000	0.219097
chr9	18000000	19000000	0.225514
chr9	19000000	20000000	0.231015
chr9	20000000	21000000	0.226431
chr9	21000000	22000000	0.220931
chr9	22000000	23000000	0.225514
chr9	23000000	24000000	0.225514
chr9	24000000	25000000	0.238348
chr9	25000000	26000000	0.236515
chr9	26000000	27000000	0.249349
chr9	27000000	28000000	0.282351
chr9	28000000	29000000	0.275934
chr9	29000000	30000000	0.275017
chr9	30000000	31000000	0.280518
chr9	31000000	32000000	0.278684
chr9	32000000	33000000	0.272267
chr9	33000000	34000000	0.281434
chr9	34000000	35000000	0.2686
chr9	35000000	36000000	0.255766
chr9	36000000	37000000	0.230098
chr9	37000000	38000000	0.20718
chr9	38000000	39000000	0.206263
chr9	39000000	40000000	0.198013
chr9	40000000	41000000	0.198929
chr9	41000000	42000000	0.198013
chr9	42000000	43000000	0.203513
chr9	43000000	44000000	0.205346
chr9	44000000	45000000	0.208097
chr9	45000000	46000000	0.231931
chr9	46000000	47000000	0.242015
chr9	47000000	48000000	0.243849
chr9	48000000	49000000	0.2576
chr9	49000000	50000000	0.266767
chr9	50000000	51000000	0.271351
chr9	51000000	52000000	0.2686
chr9	52000000	53000000	0.254849
chr9	53000000	54000000	0.249349
chr9	54000000	55000000	0.246599
chr9	55000000	56000000	0.220014
chr9	56000000	57000000	0.232848
chr9	57000000	58000000	0.246599
chr9	58000000	59000000	0.231931
chr9	59000000	60000000	0.225514
chr9	60000000	61000000	0.202596
chr9	61000000	62000000	0.198929
chr9	62000000	63000000	0.210847
chr9	63000000	64000000	0.20993
chr9	64000000	65000000	0.211763
chr9	65000000	66000000	0.223681
chr9	66000000	67000000	0.222764
chr9	67000000	68000000	0.210847
chr9	68000000	69000000	0.211763
chr9	69000000	70000000	0.219097
chr9	70000000	71000000	0.231931
chr9	71000000	72000000	0.246599
chr9	72000000	73000000	0.252099
chr9	73000000	74000000	0.253016
chr9	74000000	75000000	0.254849
chr9	75000000	76000000	0.244766
chr9	76000000	77000000	0.226431
chr9	77000000	78000000	0.216347
chr9	78000000	79000000	0.210847
chr9	79000000	80000000	0.210847
chr9	80000000	81000000	0.21268
chr9	81000000	82000000	0.208097
chr9	82000000	83000000	0.198929
chr9	83000000	84000000	0.202596
chr9	84000000	85000000	0.198013
chr9	85000000	86000000	0.210847
chr9	86000000	87000000	0.20718
chr9	87000000	88000000	0.221847
chr9	88000000	89000000	0.233765
chr9	89000000	90000000	0.231015
chr9	90000000	91000000	0.231015
chr9	91000000	92000000	0.231931
chr9	92000000	93000000	0.235598
chr9	93000000	94000000	0.228264
chr9	94000000	95000000	0.227348
chr9	95000000	96000000	0.220014
chr9	96000000	97000000	0.227348
chr9	97000000	98000000	0.226431
chr9	98000000	99000000	0.21818
chr9	99000000	100000000	0.213597
chr9	100000000	101000000	0.20443
chr9	101000000	102000000	0.193429
chr9	102000000	103000000	0.177845
chr9	103000000	104000000	0.189762
chr9	104000000	105000000	0.187929
chr9	105000000	106000000	0.186095
chr9	106000000	107000000	0.189762
chr9	107000000	108000000	0.179678
chr9	108000000	109000000	0.188845
chr9	109000000	110000000	0.198929
chr9	110000000	111000000	0.211763
chr9	111000000	112000000	0.208097
chr9	112000000	113000000	0.232848
chr9	113000000	114000000	0.240182
chr9	114000000	115000000	0.243849
chr9	115000000	116000000	0.249349
chr9	116000000	117000000	0.245682
chr9	117000000	118000000	0.262183
chr9	118000000	119000000	0.2576
chr9	119000000	120000000	0.238348
chr9	120000000	121000000	0.213597
chr9	121000000	122000000	0.198013
chr9	122000000	123000000	0.165927
chr9	123000000	124000000	0.130175
chr9	124000000	124076172	0.110007
chr10	0	1000000	0.0495031
chr10	1000000	2000000	0.0623373
chr10	2000000	3000000	0.0870888
chr10	3000000	4000000	0.116424
chr10	4000000	5000000	0.152176
chr10	5000000	6000000	0.173261
chr10	6000000	7000000	0.187929
chr10	7000000	8000000	0.199846
chr10	8000000	9000000	0.222764
chr10	9000000	10000000	0.230098
chr10	10000000	11000000	0.224598
chr10	11000000	12000000	0.224598
chr10	12000000	13000000	0.220931
chr10	13000000	14000000	0.21543
chr10	14000000	15000000	0.202596
chr10	15000000	16000000	0.203513
chr10	16000000	17000000	0.20718
chr10	17000000	18000000	0.210847
chr10	18000000	19000000	0.206263
chr10	19000000	20000000	0.203513
chr10	20000000	21000000	0.20718
chr10	21000000	22000000	0.216347
chr10	22000000	23000000	0.217264
chr10	23000000	24000000	0.21268
chr10	24000000	25000000	0.20718
chr10	25000000	26000000	0.213597
chr10	26000000	27000000	0.217264
chr10	27000000	28000000	0.230098
chr10	28000000	29000000	0.211763
chr10	29000000	30000000	0.205346
chr10	30000000	31000000	0.198929
chr10	31000000	32000000	0.190679
chr10	32000000	33000000	0.214514
chr10	33000000	34000000	0.208097
chr10	34000000	35000000	0.220014
chr10	35000000	36000000	0.20718
chr10	36000000	37000000	0.21543
chr10	37000000	38000000	0.208097
chr10	38000000	39000000	0.225514
chr10	39000000	40000000	0.229181
chr10	40000000	41000000	0.231015
chr10	41000000	42000000	0.231931
chr10	42000000	43000000	0.205346
chr10	43000000	44000000	0.20993
chr10	44000000	45000000	0.190679
chr10	45000000	46000000	0.189762
chr10	46000000	47000000	0.180595
chr10	47000000	48000000	0.181511
chr10	48000000	49000000	0.161344
chr10	49000000	50000000	0.174178
chr10	50000000	51000000	0.179678
chr10	51000000	52000000	0.198929
chr10	52000000	53000000	0.187929
chr10	53000000	54000000	0.187929
chr10	54000000	55000000	0.200763
chr10	55000000	56000000	0.196179
chr10	56000000	57000000	0.192512
chr10	57000000	58000000	0.183345
chr10	58000000	59000000	0.203513
chr10	59000000	60000000	0.198013
chr10	60000000	61000000	0.196179
chr10	61000000	62000000	0.189762
chr10	62000000	63000000	0.197096
chr10	63000000	64000000	0.203513
chr10	64000000	65000000	0.197096
chr10	65000000	66000000	0.216347
chr10	66000000	67000000	0.214514
chr10	67000000	68000000	0.231015
chr10	68000000	69000000	0.211763
chr10	69000000	70000000	0.21543
chr10	70000000	71000000	0.21268
chr10	71000000	72000000	0.205346
chr10	72000000	73000000	0.209013
chr10	73000000	74000000	0.205346
chr10	74000000	75000000	0.206263
chr10	75000000	76000000	0.185178
chr10	76000000	77000000	0.176011
chr10	77000000	78000000	0.16501
chr10	78000000	79000000	0.176928
chr10	79000000	80000000	0.182428
chr10	80000000	81000000	0.187929
chr10	81000000	82000000	0.190679
chr10	82000000	83000000	0.190679
chr10	83000000	84000000	0.193429
chr10	84000000	85000000	0.202596
chr10	85000000	86000000	0.222764
chr10	86000000	87000000	0.241099
chr10	87000000	88000000	0.253016
chr10	88000000	89000000	0.243849
chr10	89000000	90000000	0.238348
chr10	90000000	91000000	0.259433
chr10	91000000	92000000	0.264933
chr10	92000000	93000000	0.281434
chr10	93000000	94000000	0.281434
chr10	94000000	95000000	0.276851
chr10	95000000	96000000	0.266767
chr10	96000000	97000000	0.253016
chr10	97000000	98000000	0.241099
chr10	98000000	99000000	0.247516
chr10	99000000	100000000	0.252099
chr10	100000000	101000000	0.229181
chr10	101000000	102000000	0.21818
chr10	102000000	103000000	0.216347
chr10	103000000	104000000	0.221847
chr10	104000000	105000000	0.220931
chr10	105000000	106000000	0.222764
chr10	106000000	107000000	0.236515
chr10	107000000	108000000	0.242932
chr10	108000000	109000000	0.236515
chr10	109000000	110000000	0.225514
chr10	110000000	111000000	0.233765
chr10	111000000	112000000	0.233765
chr10	112000000	113000000	0.227348
chr10	113000000	114000000	0.222764
chr10	114000000	115000000	0.216347
chr10	115000000	116000000	0.213597
chr10	116000000	117000000	0.209013
chr10	117000000	118000000	0.197096
chr10	118000000	119000000	0.199846
chr10	119000000	120000000	0.194346
chr10	120000000	121000000	0.189762
chr10	121000000	122000000	0.194346
chr10	122000000	123000000	0.186095
chr10	123000000	124000000	0.176928
chr10	124000000	125000000	0.182428
chr10	125000000	126000000	0.176011
chr10	126000000	127000000	0.155843
chr10	127000000	128000000	0.143009
chr10	128000000	129000000	0.124675
chr10	129000000	129993255	0.110007
chr11	0	1000000	0.0540868
chr11	1000000	2000000	0.0669209
chr11	2000000	3000000	0.0971728
chr11	3000000	4000000	0.110007
chr11	4000000	5000000	0.128341
chr11	5000000	6000000	0.150343
chr11	6000000	7000000	0.176928
chr11	7000000	8000000	0.200763
chr11	8000000	9000000	0.184262
chr11	9000000	10000000	0.191595
chr11	10000000	11000000	0.193429
chr11	11000000	12000000	0.196179
chr11	12000000	13000000	0.190679
chr11	13000000	14000000	0.190679
chr11	14000000	15000000	0.192512
chr11	15000000	16000000	0.195262
chr11	16000000	17000000	0.186095
chr11	17000000	18000000	0.180595
chr11	18000000	19000000	0.197096
chr11	19000000	20000000	0.209013
chr11	20000000	21000000	0.221847
chr11	21000000	22000000	0.225514
chr11	22000000	23000000	0.221847
chr11	23000000	24000000	0.221847
chr11	24000000	25000000	0.216347
chr11	25000000	26000000	0.201679
chr11	26000000	27000000	0.202596
chr11	27000000	28000000	0.198929
chr11	28000000	29000000	0.184262
chr11	29000000	30000000	0.171428
chr11	30000000	31000000	0.163177
chr11	31000000	32000000	0.164094
chr11	32000000	33000000	0.164094
chr11	33000000	34000000	0.168677
chr11	34000000	35000000	0.161344
chr11	35000000	36000000	0.167761
chr11	36000000	37000000	0.16501
chr11	37000000	38000000	0.165927
chr11	38000000	39000000	0.176011
chr11	39000000	40000000	0.184262
chr11	40000000	41000000	0.184262
chr11	41000000	42000000	0.183345
chr11	42000000	43000000	0.183345
chr11	43000000	44000000	0.182428
chr11	44000000	45000000	0.189762
chr11	45000000	46000000	0.198929
chr11	46000000	47000000	0.210847
chr11	47000000	48000000	0.213597
chr11	48000000	49000000	0.21268
chr11	49000000	50000000	0.20718
chr11	50000000	51000000	0.222764
chr11	51000000	52000000	0.227348
chr11	52000000	53000000	0.241099
chr11	53000000	54000000	0.242932
chr11	54000000	55000000	0.242932
chr11	55000000	56000000	0.245682
chr11	56000000	57000000	0.239265
chr11	57000000	58000000	0.244766
chr11	58000000	59000000	0.242932
chr11	59000000	60000000	0.243849
chr11	60000000	61000000	0.270434
chr11	61000000	62000000	0.269517
chr11	62000000	63000000	0.253933
chr11	63000000	64000000	0.267684
chr11	64000000	65000000	0.2686
chr11	65000000	66000000	0.255766
chr11	66000000	67000000	0.253016
chr11	67000000	68000000	0.247516
chr11	68000000	69000000	0.238348
chr11	69000000	70000000	0.233765
chr11	70000000	71000000	0.185178
chr11	71000000	72000000	0.195262
chr11	72000000	73000000	0.206263
chr11	73000000	74000000	0.194346
chr11	74000000	75000000	0.200763
chr11	75000000	76000000	0.203513
chr11	76000000	77000000	0.210847
chr11	77000000	78000000	0.210847
chr11	78000000	79000000	0.210847
chr11	79000000	80000000	0.208097
chr11	80000000	81000000	0.209013
chr11	81000000	82000000	0.201679
chr11	82000000	83000000	0.191595
chr11	83000000	84000000	0.183345
chr11	84000000	85000000	0.175094
chr11	85000000	86000000	0.181511
chr11	86000000	87000000	0.173261
chr11	87000000	88000000	0.175094
chr11	88000000	89000000	0.202596
chr11	89000000	90000000	0.198929
chr11	90000000	91000000	0.201679
chr11	91000000	92000000	0.189762
chr11	92000000	93000000	0.179678
chr11	93000000	94000000	0.175094
chr11	94000000	95000000	0.183345
chr11	95000000	96000000	0.176011
chr11	96000000	97000000	0.172344
chr11	97000000	98000000	0.176928
chr11	98000000	99000000	0.150343
chr11	99000000	100000000	0.153093
chr11	100000000	101000000	0.160427
chr11	101000000	102000000	0.164094
chr11	102000000	103000000	0.177845
chr11	103000000	104000000	0.187929
chr11	104000000	105000000	0.188845
chr11	105000000	106000000	0.199846
chr11	106000000	107000000	0.209013
chr11	107000000	108000000	0.221847
chr11	108000000	109000000	0.229181
chr11	109000000	110000000	0.240182
chr11	110000000	111000000	0.242015
chr11	111000000	112000000	0.234682
chr11	112000000	113000000	0.219097
chr11	113000000	114000000	0.21543
chr11	114000000	115000000	0.203513
chr11	115000000	116000000	0.181511
chr11	116000000	117000000	0.176928
chr11	117000000	118000000	0.145759
chr11	118000000	119000000	0.124675
chr11	119000000	120000000	0.0990063
chr11	120000000	121000000	0.0742547
chr11	121000000	121843856	0.0641707
chr12	0	1000000	0.0568369
chr12	1000000	2000000	0.0751714
chr12	2000000	3000000	0.112757
chr12	3000000	4000000	0.143926
chr12	4000000	5000000	0.176011
chr12	5000000	6000000	0.200763
chr12	6000000	7000000	0.217264
chr12	7000000	8000000	0.246599
chr12	8000000	9000000	0.264933
chr12	9000000	10000000	0.267684
chr12	10000000	11000000	0.261267
chr12	11000000	12000000	0.262183
chr12	12000000	13000000	0.247516
chr12	13000000	14000000	0.239265
chr12	14000000	15000000	0.219097
chr12	15000000	16000000	0.20718
chr12	16000000	17000000	0.206263
chr12	17000000	18000000	0.187929
chr12	18000000	19000000	0.174178
chr12	19000000	20000000	0.161344
chr12	20000000	21000000	0.15401
chr12	21000000	22000000	0.158593
chr12	22000000	23000000	0.15401
chr12	23000000	24000000	0.148509
chr12	24000000	25000000	0.150343
chr12	25000000	26000000	0.154926
chr12	26000000	27000000	0.155843
chr12	27000000	28000000	0.163177
chr12	28000000	29000000	0.169594
chr12	29000000	30000000	0.190679
chr12	30000000	31000000	0.203513
chr12	31000000	32000000	0.20718
chr12	32000000	33000000	0.219097
chr12	33000000	34000000	0.217264
chr12	34000000	35000000	0.217264
chr12	35000000	36000000	0.223681
chr12	36000000	37000000	0.224598
chr12	37000000	38000000	0.21818
chr12	38000000	39000000	0.20443
chr12	39000000	40000000	0.200763
chr12	40000000	41000000	0.192512
chr12	41000000	42000000	0.184262
chr12	42000000	43000000	0.182428
chr12	43000000	44000000	0.174178
chr12	44000000	45000000	0.183345
chr12	45000000	46000000	0.181511
chr12	46000000	47000000	0.173261
chr12	47000000	48000000	0.192512
chr12	48000000	49000000	0.209013
chr12	49000000	50000000	0.220014
chr12	50000000	51000000	0.240182
chr12	51000000	52000000	0.241099
chr12	52000000	53000000	0.245682
chr12	53000000	54000000	0.26585
chr12	54000000	55000000	0.261267
chr12	55000000	56000000	0.276851
chr12	56000000	57000000	0.288768
chr12	57000000	58000000	0.284185
chr12	58000000	59000000	0.275934
chr12	59000000	60000000	0.254849
chr12	60000000	61000000	0.238348
chr12	61000000	62000000	0.243849
chr12	62000000	63000000	0.236515
chr12	63000000	64000000	0.240182
chr12	64000000	65000000	0.242932
chr12	65000000	66000000	0.226431
chr12	66000000	67000000	0.219097
chr12	67000000	68000000	0.216347
chr12	68000000	69000000	0.216347
chr12	69000000	70000000	0.205346
chr12	70000000	71000000	0.198929
chr12	71000000	72000000	0.190679
chr12	72000000	73000000	0.185178
chr12	73000000	74000000	0.169594
chr12	74000000	75000000	0.165927
chr12	75000000	76000000	0.145759
chr12	76000000	77000000	0.136592
chr12	77000000	78000000	0.128341
chr12	78000000	79000000	0.116424
chr12	79000000	80000000	0.120091
chr12	80000000	81000000	0.117341
chr12	81000000	82000000	0.110924
chr12	82000000	83000000	0.10084
chr12	83000000	84000000	0.10909
chr12	84000000	85000000	0.118257
chr12	85000000	86000000	0.147593
chr12	86000000	87000000	0.167761
chr12	87000000	88000000	0.174178
chr12	88000000	89000000	0.176011
chr12	89000000	90000000	0.180595
chr12	90000000	91000000	0.198013
chr12	91000000	92000000	0.224598
chr12	92000000	93000000	0.247516
chr12	93000000	94000000	0.256683
chr12	94000000	95000000	0.264017
chr12	95000000	96000000	0.274101
chr12	96000000	97000000	0.279601
chr12	97000000	98000000	0.286018
chr12	98000000	99000000	0.307103
chr12	99000000	100000000	0.317187
chr12	100000000	101000000	0.30802
chr12	101000000	102000000	0.299769
chr12	102000000	103000000	0.299769
chr12	103000000	104000000	0.305269
chr12	104000000	105000000	0.300686
chr12	105000000	106000000	0.281434
chr12	106000000	107000000	0.279601
chr12	107000000	108000000	0.283268
chr12	108000000	109000000	0.285101
chr12	109000000	110000000	0.278684
chr12	110000000	111000000	0.290602
chr12	111000000	112000000	0.294269
chr12	112000000	113000000	0.282351
chr12	113000000	114000000	0.277768
chr12	114000000	115000000	0.290602
chr12	115000000	116000000	0.302519
chr12	116000000	117000000	0.303436
chr12	117000000	118000000	0.271351
chr12	118000000	119000000	0.237432
chr12	119000000	120000000	0.219097
chr12	120000000	121000000	0.192512
chr12	121000000	121257530	0.15951
chr13	0	1000000	0.0385024
chr13	1000000	2000000	0.0540868
chr13	2000000	3000000	0.0705878
chr13	3000000	4000000	0.0925892
chr13	4000000	5000000	0.121924
chr13	5000000	6000000	0.138425
chr13	6000000	7000000	0.147593
chr13	7000000	8000000	0.16501
chr13	8000000	9000000	0.185178
chr13	9000000	10000000	0.191595
chr13	10000000	11000000	0.203513
chr13	11000000	12000000	0.202596
chr13	12000000	13000000	0.199846
chr13	13000000	14000000	0.203513
chr13	14000000	15000000	0.198013
chr13	15000000	16000000	0.20993
chr13	16000000	17000000	0.219097
chr13	17000000	18000000	0.221847
chr13	18000000	19000000	0.230098
chr13	19000000	20000000	0.230098
chr13	20000000	21000000	0.224598
chr13	21000000	22000000	0.242015
chr13	22000000	23000000	0.254849
chr13	23000000	24000000	0.247516
chr13	24000000	25000000	0.258516
chr13	25000000	26000000	0.252099
chr13	26000000	27000000	0.252099
chr13	27000000	28000000	0.252099
chr13	28000000	29000000	0.238348
chr13	29000000	30000000	0.242015
chr13	30000000	31000000	0.252099
chr13	31000000	32000000	0.245682
chr13	32000000	33000000	0.253016
chr13	33000000	34000000	0.258516
chr13	34000000	35000000	0.234682
chr13	35000000	36000000	0.240182
chr13	36000000	37000000	0.254849
chr13	37000000	38000000	0.26585
chr13	38000000	39000000	0.264933
chr13	39000000	40000000	0.264017
chr13	40000000	41000000	0.274101
chr13	41000000	42000000	0.281434
chr13	42000000	43000000	0.276851
chr13	43000000	44000000	0.286935
chr13	44000000	45000000	0.293352
chr13	45000000	46000000	0.293352
chr13	46000000	47000000	0.292435
chr13	47000000	48000000	0.273184
chr13	48000000	49000000	0.300686
chr13	49000000	50000000	0.298852
chr13	50000000	51000000	0.275017
chr13	51000000	52000000	0.258516
chr13	52000000	53000000	0.264933
chr13	53000000	54000000	0.279601
chr13	54000000	55000000	0.286935
chr13	55000000	56000000	0.285101
chr13	56000000	57000000	0.278684
chr13	57000000	58000000	0.285101
chr13	58000000	59000000	0.273184
chr13	59000000	60000000	0.269517
chr13	60000000	61000000	0.273184
chr13	61000000	62000000	0.296102
chr13	62000000	63000000	0.277768
chr13	63000000	64000000	0.242932
chr13	64000000	65000000	0.240182
chr13	65000000	66000000	0.237432
chr13	66000000	67000000	0.235598
chr13	67000000	68000000	0.243849
chr13	68000000	69000000	0.228264
chr13	69000000	70000000	0.224598
chr13	70000000	71000000	0.21543
chr13	71000000	72000000	0.203513
chr13	72000000	73000000	0.209013
chr13	73000000	74000000	0.214514
chr13	74000000	75000000	0.214514
chr13	75000000	76000000	0.213597
chr13	76000000	77000000	0.21543
chr13	77000000	78000000	0.206263
chr13	78000000	79000000	0.216347
chr13	79000000	80000000	0.221847
chr13	80000000	81000000	0.235598
chr13	81000000	82000000	0.220931
chr13	82000000	83000000	0.21268
chr13	83000000	84000000	0.20718
chr13	84000000	85000000	0.20443
chr13	85000000	86000000	0.198013
chr13	86000000	87000000	0.198929
chr13	87000000	88000000	0.195262
chr13	88000000	89000000	0.186095
chr13	89000000	90000000	0.192512
chr13	90000000	91000000	0.189762
chr13	91000000	92000000	0.202596
chr13	92000000	93000000	0.20443
chr13	93000000	94000000	0.216347
chr13	94000000	95000000	0.220014
chr13	95000000	96000000	0.220931
chr13	96000000	97000000	0.21818
chr13	97000000	98000000	0.231015
chr13	98000000	99000000	0.238348
chr13	99000000	100000000	0.242015
chr13	100000000	101000000	0.242015
chr13	101000000	102000000	0.243849
chr13	102000000	103000000	0.247516
chr13	103000000	104000000	0.247516
chr13	104000000	105000000	0.250266
chr13	105000000	106000000	0.255766
chr13	106000000	107000000	0.254849
chr13	107000000	108000000	0.242015
chr13	108000000	109000000	0.238348
chr13	109000000	110000000	0.227348
chr13	110000000	111000000	0.234682
chr13	111000000	112000000	0.235598
chr13	112000000	113000000	0.225514
chr13	113000000	114000000	0.226431
chr13	114000000	115000000	0.230098
chr13	115000000	116000000	0.223681
chr13	116000000	117000000	0.200763
chr13	117000000	118000000	0.187012
chr13	118000000	119000000	0.161344
chr13	119000000	120000000	0.139342
chr13	120000000	120284312	0.110007
chr14	0	1000000	0.0715045
chr14	1000000	2000000	0.0907557
chr14	2000000	3000000	0.124675
chr14	3000000	4000000	0.178761
chr14	4000000	5000000	0.203513
chr14	5000000	6000000	0.226431
chr14	6000000	7000000	0.245682
chr14	7000000	8000000	0.266767
chr14	8000000	9000000	0.294269
chr14	9000000	10000000	0.288768
chr14	10000000	11000000	0.274101
chr14	11000000	12000000	0.273184
chr14	12000000	13000000	0.2631
chr14	13000000	14000000	0.226431
chr14	14000000	15000000	0.219097
chr14	15000000	16000000	0.219097
chr14	16000000	17000000	0.224598
chr14	17000000	18000000	0.229181
chr14	18000000	19000000	0.221847
chr14	19000000	20000000	0.230098
chr14	20000000	21000000	0.237432
chr14	21000000	22000000	0.235598
chr14	22000000	23000000	0.226431
chr14	23000000	24000000	0.227348
chr14	24000000	25000000	0.229181
chr14	25000000	26000000	0.240182
chr14	26000000	27000000	0.241099
chr14	27000000	28000000	0.243849
chr14	28000000	29000000	0.237432
chr14	29000000	30000000	0.221847
chr14	30000000	31000000	0.21268
chr14	31000000	32000000	0.21268
chr14	32000000	33000000	0.216347
chr14	33000000	34000000	0.21268
chr14	34000000	35000000	0.202596
chr14	35000000	36000000	0.198929
chr14	36000000	37000000	0.194346
chr14	37000000	38000000	0.191595
chr14	38000000	39000000	0.200763
chr14	39000000	40000000	0.224598
chr14	40000000	41000000	0.230098
chr14	41000000	42000000	0.252099
chr14	42000000	43000000	0.2631
chr14	43000000	44000000	0.264017
chr14	44000000	45000000	0.275017
chr14	45000000	46000000	0.266767
chr14	46000000	47000000	0.256683
chr14	47000000	48000000	0.250266
chr14	48000000	49000000	0.244766
chr14	49000000	50000000	0.21818
chr14	50000000	51000000	0.21268
chr14	51000000	52000000	0.187929
chr14	52000000	53000000	0.177845
chr14	53000000	54000000	0.176011
chr14	54000000	55000000	0.183345
chr14	55000000	56000000	0.186095
chr14	56000000	57000000	0.196179
chr14	57000000	58000000	0.203513
chr14	58000000	59000000	0.20443
chr14	59000000	60000000	0.214514
chr14	60000000	61000000	0.227348
chr14	61000000	62000000	0.244766
chr14	62000000	63000000	0.252099
chr14	63000000	64000000	0.2686
chr14	64000000	65000000	0.26585
chr14	65000000	66000000	0.264017
chr14	66000000	67000000	0.261267
chr14	67000000	68000000	0.256683
chr14	68000000	69000000	0.255766
chr14	69000000	70000000	0.249349
chr14	70000000	71000000	0.243849
chr14	71000000	72000000	0.241099
chr14	72000000	73000000	0.233765
chr14	73000000	74000000	0.226431
chr14	74000000	75000000	0.224598
chr14	75000000	76000000	0.21818
chr14	76000000	77000000	0.208097
chr14	77000000	78000000	0.201679
chr14	78000000	79000000	0.200763
chr14	79000000	80000000	0.187929
chr14	80000000	81000000	0.176011
chr14	81000000	82000000	0.154926
chr14	82000000	83000000	0.154926
chr14	83000000	84000000	0.152176
chr14	84000000	85000000	0.138425
chr14	85000000	86000000	0.132925
chr14	86000000	87000000	0.133842
chr14	87000000	88000000	0.121924
chr14	88000000	89000000	0.115507
chr14	89000000	90000000	0.123758
chr14	90000000	91000000	0.121008
chr14	91000000	92000000	0.137509
chr14	92000000	93000000	0.132925
chr14	93000000	94000000	0.126508
chr14	94000000	95000000	0.134759
[truncated: 666 more rows]

## Sheet: G2(severity4)
no. of chr	from	to	moving average
chr1	0	1000000	0.0593947
chr1	1000000	2000000	0.0856389
chr1	2000000	3000000	0.0994516
chr1	3000000	4000000	0.111883
chr1	4000000	5000000	0.127077
chr1	5000000	6000000	0.145034
chr1	6000000	7000000	0.166443
chr1	7000000	8000000	0.189234
chr1	8000000	9000000	0.208572
chr1	9000000	10000000	0.208572
chr1	10000000	11000000	0.207882
chr1	11000000	12000000	0.2065
chr1	12000000	13000000	0.211335
chr1	13000000	14000000	0.218241
chr1	14000000	15000000	0.230673
chr1	15000000	16000000	0.237579
chr1	16000000	17000000	0.236198
chr1	17000000	18000000	0.222385
chr1	18000000	19000000	0.215479
chr1	19000000	20000000	0.221004
chr1	20000000	21000000	0.306643
chr1	21000000	22000000	0.300427
chr1	22000000	23000000	0.296974
chr1	23000000	24000000	0.29352
chr1	24000000	25000000	0.275564
chr1	25000000	26000000	0.263132
chr1	26000000	27000000	0.263823
chr1	27000000	28000000	0.272801
chr1	28000000	29000000	0.270039
chr1	29000000	30000000	0.272111
chr1	30000000	31000000	0.186472
chr1	31000000	32000000	0.200285
chr1	32000000	33000000	0.203047
chr1	33000000	34000000	0.2065
chr1	34000000	35000000	0.225838
chr1	35000000	36000000	0.236198
chr1	36000000	37000000	0.241723
chr1	37000000	38000000	0.252082
chr1	38000000	39000000	0.254845
chr1	39000000	40000000	0.24932
chr1	40000000	41000000	0.239651
chr1	41000000	42000000	0.224457
chr1	42000000	43000000	0.225147
chr1	43000000	44000000	0.226529
chr1	44000000	45000000	0.211335
chr1	45000000	46000000	0.212025
chr1	46000000	47000000	0.203047
chr1	47000000	48000000	0.200975
chr1	48000000	49000000	0.196831
chr1	49000000	50000000	0.198213
chr1	50000000	51000000	0.20581
chr1	51000000	52000000	0.2065
chr1	52000000	53000000	0.201666
chr1	53000000	54000000	0.208572
chr1	54000000	55000000	0.21686
chr1	55000000	56000000	0.212716
chr1	56000000	57000000	0.219622
chr1	57000000	58000000	0.212716
chr1	58000000	59000000	0.215479
chr1	59000000	60000000	0.224457
chr1	60000000	61000000	0.222385
chr1	61000000	62000000	0.225838
chr1	62000000	63000000	0.222385
chr1	63000000	64000000	0.207882
chr1	64000000	65000000	0.197522
chr1	65000000	66000000	0.201666
chr1	66000000	67000000	0.198903
chr1	67000000	68000000	0.20581
chr1	68000000	69000000	0.204428
chr1	69000000	70000000	0.191997
chr1	70000000	71000000	0.187853
chr1	71000000	72000000	0.190616
chr1	72000000	73000000	0.197522
chr1	73000000	74000000	0.209953
chr1	74000000	75000000	0.218932
chr1	75000000	76000000	0.212716
chr1	76000000	77000000	0.21686
chr1	77000000	78000000	0.211335
chr1	78000000	79000000	0.216169
chr1	79000000	80000000	0.229982
chr1	80000000	81000000	0.265895
chr1	81000000	82000000	0.241723
chr1	82000000	83000000	0.232744
chr1	83000000	84000000	0.234816
chr1	84000000	85000000	0.235507
chr1	85000000	86000000	0.247938
chr1	86000000	87000000	0.279017
chr1	87000000	88000000	0.278326
chr1	88000000	89000000	0.273492
chr1	89000000	90000000	0.265204
chr1	90000000	91000000	0.235507
chr1	91000000	92000000	0.276255
chr1	92000000	93000000	0.290067
chr1	93000000	94000000	0.28247
chr1	94000000	95000000	0.295592
chr1	95000000	96000000	0.283852
chr1	96000000	97000000	0.25001
chr1	97000000	98000000	0.259679
chr1	98000000	99000000	0.263823
chr1	99000000	100000000	0.258298
chr1	100000000	101000000	0.266586
chr1	101000000	102000000	0.24932
chr1	102000000	103000000	0.251392
chr1	103000000	104000000	0.254154
chr1	104000000	105000000	0.234126
chr1	105000000	106000000	0.231363
chr1	106000000	107000000	0.227219
chr1	107000000	108000000	0.20581
chr1	108000000	109000000	0.197522
chr1	109000000	110000000	0.187162
chr1	110000000	111000000	0.194759
chr1	111000000	112000000	0.19545
chr1	112000000	113000000	0.196141
chr1	113000000	114000000	0.203738
chr1	114000000	115000000	0.21686
chr1	115000000	116000000	0.229291
chr1	116000000	117000000	0.258298
chr1	117000000	118000000	0.298355
chr1	118000000	119000000	0.310786
chr1	119000000	120000000	0.320455
chr1	120000000	121000000	0.308024
chr1	121000000	122000000	0.306643
chr1	122000000	123000000	0.304571
chr1	123000000	124000000	0.308024
chr1	124000000	125000000	0.323218
chr1	125000000	126000000	0.339793
chr1	126000000	127000000	0.32529
chr1	127000000	128000000	0.296283
chr1	128000000	129000000	0.297664
chr1	129000000	130000000	0.294902
chr1	130000000	131000000	0.302499
chr1	131000000	132000000	0.305261
chr1	132000000	133000000	0.302499
chr1	133000000	134000000	0.29283
chr1	134000000	135000000	0.281089
chr1	135000000	136000000	0.263823
chr1	136000000	137000000	0.246557
chr1	137000000	138000000	0.258989
chr1	138000000	139000000	0.23827
chr1	139000000	140000000	0.228601
chr1	140000000	141000000	0.202356
chr1	141000000	142000000	0.187853
chr1	142000000	143000000	0.177494
chr1	143000000	144000000	0.161609
chr1	144000000	145000000	0.140199
chr1	145000000	146000000	0.116718
chr1	146000000	147000000	0.111883
chr1	147000000	148000000	0.0918546
chr1	148000000	149000000	0.0932359
chr1	149000000	150000000	0.104286
chr1	150000000	151000000	0.126386
chr1	151000000	152000000	0.151249
chr1	152000000	153000000	0.167825
chr1	153000000	154000000	0.178184
chr1	154000000	155000000	0.194069
chr1	155000000	156000000	0.214788
chr1	156000000	157000000	0.229291
chr1	157000000	158000000	0.246557
chr1	158000000	159000000	0.252082
chr1	159000000	160000000	0.265895
chr1	160000000	161000000	0.258298
chr1	161000000	162000000	0.247248
chr1	162000000	163000000	0.258989
chr1	163000000	164000000	0.26037
chr1	164000000	165000000	0.261751
chr1	165000000	166000000	0.258989
chr1	166000000	167000000	0.24932
chr1	167000000	168000000	0.245867
chr1	168000000	169000000	0.255535
chr1	169000000	170000000	0.237579
chr1	170000000	171000000	0.243104
chr1	171000000	172000000	0.230673
chr1	172000000	173000000	0.208572
chr1	173000000	174000000	0.210644
chr1	174000000	175000000	0.198213
chr1	175000000	176000000	0.196141
chr1	176000000	177000000	0.208572
chr1	177000000	178000000	0.207191
chr1	178000000	179000000	0.197522
chr1	179000000	180000000	0.200975
chr1	180000000	181000000	0.19545
chr1	181000000	182000000	0.221004
chr1	182000000	183000000	0.246557
chr1	183000000	184000000	0.240341
chr1	184000000	185000000	0.254845
chr1	185000000	186000000	0.258989
chr1	186000000	187000000	0.255535
chr1	187000000	188000000	0.256917
chr1	188000000	189000000	0.264514
chr1	189000000	190000000	0.267967
chr1	190000000	191000000	0.268658
chr1	191000000	192000000	0.257607
chr1	192000000	193000000	0.230673
chr1	193000000	194000000	0.213407
chr1	194000000	195000000	0.1844
chr1	195000000	196000000	0.160918
chr1	196000000	197000000	0.136055
chr1	197000000	197195432	0.110502
chr2	0	1000000	0.0725168
chr2	1000000	2000000	0.0959985
chr2	2000000	3000000	0.117408
chr2	3000000	4000000	0.138818
chr2	4000000	5000000	0.154703
chr2	5000000	6000000	0.183709
chr2	6000000	7000000	0.226529
chr2	7000000	8000000	0.243104
chr2	8000000	9000000	0.258989
chr2	9000000	10000000	0.254845
chr2	10000000	11000000	0.24932
chr2	11000000	12000000	0.240341
chr2	12000000	13000000	0.248629
chr2	13000000	14000000	0.24932
chr2	14000000	15000000	0.256226
chr2	15000000	16000000	0.245176
chr2	16000000	17000000	0.230673
chr2	17000000	18000000	0.236888
chr2	18000000	19000000	0.234816
chr2	19000000	20000000	0.229291
chr2	20000000	21000000	0.236198
chr2	21000000	22000000	0.232744
chr2	22000000	23000000	0.214097
chr2	23000000	24000000	0.220313
chr2	24000000	25000000	0.223076
chr2	25000000	26000000	0.21686
chr2	26000000	27000000	0.203047
chr2	27000000	28000000	0.189234
chr2	28000000	29000000	0.183709
chr2	29000000	30000000	0.179565
chr2	30000000	31000000	0.188544
chr2	31000000	32000000	0.202356
chr2	32000000	33000000	0.21755
chr2	33000000	34000000	0.214097
chr2	34000000	35000000	0.214788
chr2	35000000	36000000	0.223076
chr2	36000000	37000000	0.222385
chr2	37000000	38000000	0.229291
chr2	38000000	39000000	0.222385
chr2	39000000	40000000	0.230673
chr2	40000000	41000000	0.20581
chr2	41000000	42000000	0.200975
chr2	42000000	43000000	0.190616
chr2	43000000	44000000	0.189925
chr2	44000000	45000000	0.183019
chr2	45000000	46000000	0.191997
chr2	46000000	47000000	0.201666
chr2	47000000	48000000	0.203738
chr2	48000000	49000000	0.209953
chr2	49000000	50000000	0.205119
chr2	50000000	51000000	0.212716
chr2	51000000	52000000	0.211335
chr2	52000000	53000000	0.216169
chr2	53000000	54000000	0.21755
chr2	54000000	55000000	0.228601
chr2	55000000	56000000	0.227219
chr2	56000000	57000000	0.218241
chr2	57000000	58000000	0.221694
chr2	58000000	59000000	0.224457
chr2	59000000	60000000	0.21755
chr2	60000000	61000000	0.203047
chr2	61000000	62000000	0.213407
chr2	62000000	63000000	0.214788
chr2	63000000	64000000	0.210644
chr2	64000000	65000000	0.205119
chr2	65000000	66000000	0.201666
chr2	66000000	67000000	0.209263
chr2	67000000	68000000	0.202356
chr2	68000000	69000000	0.207191
chr2	69000000	70000000	0.221004
chr2	70000000	71000000	0.223766
chr2	71000000	72000000	0.214097
chr2	72000000	73000000	0.21686
chr2	73000000	74000000	0.218932
chr2	74000000	75000000	0.210644
chr2	75000000	76000000	0.214788
chr2	76000000	77000000	0.219622
chr2	77000000	78000000	0.222385
chr2	78000000	79000000	0.213407
chr2	79000000	80000000	0.200285
chr2	80000000	81000000	0.204428
chr2	81000000	82000000	0.209263
chr2	82000000	83000000	0.204428
chr2	83000000	84000000	0.199594
chr2	84000000	85000000	0.191997
chr2	85000000	86000000	0.183019
chr2	86000000	87000000	0.174731
chr2	87000000	88000000	0.180947
chr2	88000000	89000000	0.221694
chr2	89000000	90000000	0.229982
chr2	90000000	91000000	0.232744
chr2	91000000	92000000	0.229291
chr2	92000000	93000000	0.221694
chr2	93000000	94000000	0.213407
chr2	94000000	95000000	0.262442
chr2	95000000	96000000	0.253464
chr2	96000000	97000000	0.258989
chr2	97000000	98000000	0.256226
chr2	98000000	99000000	0.237579
chr2	99000000	100000000	0.253464
chr2	100000000	101000000	0.257607
chr2	101000000	102000000	0.259679
chr2	102000000	103000000	0.272111
chr2	103000000	104000000	0.281089
chr2	104000000	105000000	0.251392
chr2	105000000	106000000	0.262442
chr2	106000000	107000000	0.261751
chr2	107000000	108000000	0.263132
chr2	108000000	109000000	0.252773
chr2	109000000	110000000	0.233435
chr2	110000000	111000000	0.229291
chr2	111000000	112000000	0.229982
chr2	112000000	113000000	0.225838
chr2	113000000	114000000	0.229982
chr2	114000000	115000000	0.221694
chr2	115000000	116000000	0.225838
chr2	116000000	117000000	0.212716
chr2	117000000	118000000	0.211335
chr2	118000000	119000000	0.198213
chr2	119000000	120000000	0.196831
chr2	120000000	121000000	0.189925
chr2	121000000	122000000	0.183709
chr2	122000000	123000000	0.194069
chr2	123000000	124000000	0.203047
chr2	124000000	125000000	0.203047
chr2	125000000	126000000	0.196831
chr2	126000000	127000000	0.205119
chr2	127000000	128000000	0.204428
chr2	128000000	129000000	0.208572
chr2	129000000	130000000	0.207191
chr2	130000000	131000000	0.214788
chr2	131000000	132000000	0.21686
chr2	132000000	133000000	0.209953
chr2	133000000	134000000	0.201666
chr2	134000000	135000000	0.189234
chr2	135000000	136000000	0.192688
chr2	136000000	137000000	0.190616
chr2	137000000	138000000	0.196141
chr2	138000000	139000000	0.197522
chr2	139000000	140000000	0.200285
chr2	140000000	141000000	0.199594
chr2	141000000	142000000	0.203047
chr2	142000000	143000000	0.212025
chr2	143000000	144000000	0.204428
chr2	144000000	145000000	0.221004
chr2	145000000	146000000	0.214097
chr2	146000000	147000000	0.218932
chr2	147000000	148000000	0.207882
chr2	148000000	149000000	0.200975
chr2	149000000	150000000	0.207191
chr2	150000000	151000000	0.207882
chr2	151000000	152000000	0.200285
chr2	152000000	153000000	0.196831
chr2	153000000	154000000	0.210644
chr2	154000000	155000000	0.208572
chr2	155000000	156000000	0.218932
chr2	156000000	157000000	0.220313
chr2	157000000	158000000	0.223076
chr2	158000000	159000000	0.234816
chr2	159000000	160000000	0.237579
chr2	160000000	161000000	0.263132
chr2	161000000	162000000	0.28178
chr2	162000000	163000000	0.272801
chr2	163000000	164000000	0.257607
chr2	164000000	165000000	0.276945
chr2	165000000	166000000	0.279017
chr2	166000000	167000000	0.291449
chr2	167000000	168000000	0.31424
chr2	168000000	169000000	0.321146
chr2	169000000	170000000	0.312858
chr2	170000000	171000000	0.285233
chr2	171000000	172000000	0.259679
chr2	172000000	173000000	0.265204
chr2	173000000	174000000	0.288686
chr2	174000000	175000000	0.28247
chr2	175000000	176000000	0.276255
chr2	176000000	177000000	0.27142
chr2	177000000	178000000	0.23896
chr2	178000000	179000000	0.20581
chr2	179000000	180000000	0.187853
chr2	180000000	181000000	0.168515
chr2	181000000	181748087	0.160228
chr3	0	1000000	0.0483445
chr3	1000000	2000000	0.0669917
chr3	2000000	3000000	0.091164
chr3	3000000	4000000	0.10843
chr3	4000000	5000000	0.133983
chr3	5000000	6000000	0.157465
chr3	6000000	7000000	0.171278
chr3	7000000	8000000	0.188544
chr3	8000000	9000000	0.196831
chr3	9000000	10000000	0.198213
chr3	10000000	11000000	0.188544
chr3	11000000	12000000	0.182328
chr3	12000000	13000000	0.175422
chr3	13000000	14000000	0.183709
chr3	14000000	15000000	0.17404
chr3	15000000	16000000	0.165753
chr3	16000000	17000000	0.167134
chr3	17000000	18000000	0.170587
chr3	18000000	19000000	0.182328
chr3	19000000	20000000	0.179565
chr3	20000000	21000000	0.192688
chr3	21000000	22000000	0.196141
chr3	22000000	23000000	0.202356
chr3	23000000	24000000	0.205119
chr3	24000000	25000000	0.213407
chr3	25000000	26000000	0.212716
chr3	26000000	27000000	0.214097
chr3	27000000	28000000	0.218241
chr3	28000000	29000000	0.209263
chr3	29000000	30000000	0.223076
chr3	30000000	31000000	0.221004
chr3	31000000	32000000	0.224457
chr3	32000000	33000000	0.218932
chr3	33000000	34000000	0.202356
chr3	34000000	35000000	0.209263
chr3	35000000	36000000	0.215479
chr3	36000000	37000000	0.232054
chr3	37000000	38000000	0.231363
chr3	38000000	39000000	0.237579
chr3	39000000	40000000	0.211335
chr3	40000000	41000000	0.205119
chr3	41000000	42000000	0.209953
chr3	42000000	43000000	0.209263
chr3	43000000	44000000	0.209953
chr3	44000000	45000000	0.200975
chr3	45000000	46000000	0.199594
chr3	46000000	47000000	0.199594
chr3	47000000	48000000	0.212025
chr3	48000000	49000000	0.201666
chr3	49000000	50000000	0.213407
chr3	50000000	51000000	0.229291
chr3	51000000	52000000	0.223766
chr3	52000000	53000000	0.230673
chr3	53000000	54000000	0.232054
chr3	54000000	55000000	0.226529
chr3	55000000	56000000	0.230673
chr3	56000000	57000000	0.219622
chr3	57000000	58000000	0.200285
chr3	58000000	59000000	0.202356
chr3	59000000	60000000	0.207882
chr3	60000000	61000000	0.196141
chr3	61000000	62000000	0.194069
chr3	62000000	63000000	0.187853
chr3	63000000	64000000	0.196141
chr3	64000000	65000000	0.196831
chr3	65000000	66000000	0.194759
chr3	66000000	67000000	0.186472
chr3	67000000	68000000	0.191997
chr3	68000000	69000000	0.187853
chr3	69000000	70000000	0.185091
chr3	70000000	71000000	0.191306
chr3	71000000	72000000	0.194069
chr3	72000000	73000000	0.194069
chr3	73000000	74000000	0.191997
chr3	74000000	75000000	0.196141
chr3	75000000	76000000	0.202356
chr3	76000000	77000000	0.200975
chr3	77000000	78000000	0.203047
chr3	78000000	79000000	0.21686
chr3	79000000	80000000	0.225147
chr3	80000000	81000000	0.228601
chr3	81000000	82000000	0.239651
chr3	82000000	83000000	0.245176
chr3	83000000	84000000	0.240341
chr3	84000000	85000000	0.250701
chr3	85000000	86000000	0.243795
chr3	86000000	87000000	0.246557
chr3	87000000	88000000	0.243104
chr3	88000000	89000000	0.234816
chr3	89000000	90000000	0.236888
chr3	90000000	91000000	0.228601
chr3	91000000	92000000	0.213407
chr3	92000000	93000000	0.229291
chr3	93000000	94000000	0.243795
chr3	94000000	95000000	0.234816
chr3	95000000	96000000	0.234126
chr3	96000000	97000000	0.23896
chr3	97000000	98000000	0.243104
chr3	98000000	99000000	0.242413
chr3	99000000	100000000	0.227219
chr3	100000000	101000000	0.23896
chr3	101000000	102000000	0.246557
chr3	102000000	103000000	0.233435
chr3	103000000	104000000	0.234126
chr3	104000000	105000000	0.236888
chr3	105000000	106000000	0.237579
chr3	106000000	107000000	0.243795
chr3	107000000	108000000	0.232054
chr3	108000000	109000000	0.229291
chr3	109000000	110000000	0.236888
chr3	110000000	111000000	0.231363
chr3	111000000	112000000	0.240341
chr3	112000000	113000000	0.233435
chr3	113000000	114000000	0.222385
chr3	114000000	115000000	0.223076
chr3	115000000	116000000	0.230673
chr3	116000000	117000000	0.231363
chr3	117000000	118000000	0.231363
chr3	118000000	119000000	0.245867
chr3	119000000	120000000	0.23827
chr3	120000000	121000000	0.242413
chr3	121000000	122000000	0.240341
chr3	122000000	123000000	0.250701
chr3	123000000	124000000	0.25001
chr3	124000000	125000000	0.251392
chr3	125000000	126000000	0.245867
chr3	126000000	127000000	0.251392
chr3	127000000	128000000	0.263132
chr3	128000000	129000000	0.263132
chr3	129000000	130000000	0.274873
chr3	130000000	131000000	0.276255
chr3	131000000	132000000	0.265204
chr3	132000000	133000000	0.251392
chr3	133000000	134000000	0.272801
chr3	134000000	135000000	0.26037
chr3	135000000	136000000	0.258298
chr3	136000000	137000000	0.243104
chr3	137000000	138000000	0.243104
chr3	138000000	139000000	0.225838
chr3	139000000	140000000	0.21755
chr3	140000000	141000000	0.207191
chr3	141000000	142000000	0.205119
chr3	142000000	143000000	0.208572
chr3	143000000	144000000	0.186472
chr3	144000000	145000000	0.191997
chr3	145000000	146000000	0.192688
chr3	146000000	147000000	0.193378
chr3	147000000	148000000	0.189234
chr3	148000000	149000000	0.200975
chr3	149000000	150000000	0.222385
chr3	150000000	151000000	0.220313
chr3	151000000	152000000	0.225838
chr3	152000000	153000000	0.22791
chr3	153000000	154000000	0.236198
chr3	154000000	155000000	0.237579
chr3	155000000	156000000	0.221694
chr3	156000000	157000000	0.203738
chr3	157000000	158000000	0.182328
chr3	158000000	159000000	0.157465
chr3	159000000	159599783	0.116718
chr4	0	1000000	0.0614666
chr4	1000000	2000000	0.0773513
chr4	2000000	3000000	0.100833
chr4	3000000	4000000	0.124315
chr4	4000000	5000000	0.137437
chr4	5000000	6000000	0.158156
chr4	6000000	7000000	0.183709
chr4	7000000	8000000	0.200285
chr4	8000000	9000000	0.210644
chr4	9000000	10000000	0.199594
chr4	10000000	11000000	0.178875
chr4	11000000	12000000	0.183019
chr4	12000000	13000000	0.172659
chr4	13000000	14000000	0.171968
chr4	14000000	15000000	0.17335
chr4	15000000	16000000	0.170587
chr4	16000000	17000000	0.165753
chr4	17000000	18000000	0.170587
chr4	18000000	19000000	0.177494
chr4	19000000	20000000	0.185091
chr4	20000000	21000000	0.191306
chr4	21000000	22000000	0.183709
chr4	22000000	23000000	0.191997
chr4	23000000	24000000	0.180947
chr4	24000000	25000000	0.181637
chr4	25000000	26000000	0.185091
chr4	26000000	27000000	0.192688
chr4	27000000	28000000	0.201666
chr4	28000000	29000000	0.203047
chr4	29000000	30000000	0.214097
chr4	30000000	31000000	0.216169
chr4	31000000	32000000	0.215479
chr4	32000000	33000000	0.207191
chr4	33000000	34000000	0.207882
chr4	34000000	35000000	0.203738
chr4	35000000	36000000	0.210644
chr4	36000000	37000000	0.198903
chr4	37000000	38000000	0.198213
chr4	38000000	39000000	0.190616
chr4	39000000	40000000	0.1844
chr4	40000000	41000000	0.178184
chr4	41000000	42000000	0.207882
chr4	42000000	43000000	0.219622
chr4	43000000	44000000	0.233435
chr4	44000000	45000000	0.241032
chr4	45000000	46000000	0.22791
chr4	46000000	47000000	0.224457
chr4	47000000	48000000	0.218241
chr4	48000000	49000000	0.232054
chr4	49000000	50000000	0.234816
chr4	50000000	51000000	0.245176
chr4	51000000	52000000	0.234816
chr4	52000000	53000000	0.243104
chr4	53000000	54000000	0.236198
chr4	54000000	55000000	0.243104
chr4	55000000	56000000	0.252082
chr4	56000000	57000000	0.273492
chr4	57000000	58000000	0.273492
chr4	58000000	59000000	0.265204
chr4	59000000	60000000	0.262442
chr4	60000000	61000000	0.261751
chr4	61000000	62000000	0.252082
chr4	62000000	63000000	0.235507
chr4	63000000	64000000	0.240341
chr4	64000000	65000000	0.236888
chr4	65000000	66000000	0.25001
chr4	66000000	67000000	0.23827
chr4	67000000	68000000	0.233435
chr4	68000000	69000000	0.235507
chr4	69000000	70000000	0.231363
chr4	70000000	71000000	0.230673
chr4	71000000	72000000	0.225838
chr4	72000000	73000000	0.22791
chr4	73000000	74000000	0.21686
chr4	74000000	75000000	0.211335
chr4	75000000	76000000	0.196831
chr4	76000000	77000000	0.191306
chr4	77000000	78000000	0.197522
chr4	78000000	79000000	0.225147
chr4	79000000	80000000	0.225147
chr4	80000000	81000000	0.233435
chr4	81000000	82000000	0.239651
chr4	82000000	83000000	0.252773
chr4	83000000	84000000	0.254154
chr4	84000000	85000000	0.254154
chr4	85000000	86000000	0.25001
chr4	86000000	87000000	0.261061
chr4	87000000	88000000	0.24932
chr4	88000000	89000000	0.218932
chr4	89000000	90000000	0.207191
chr4	90000000	91000000	0.185091
chr4	91000000	92000000	0.181637
chr4	92000000	93000000	0.158156
chr4	93000000	94000000	0.151249
chr4	94000000	95000000	0.145034
chr4	95000000	96000000	0.137437
chr4	96000000	97000000	0.120861
chr4	97000000	98000000	0.120171
chr4	98000000	99000000	0.117408
chr4	99000000	100000000	0.114646
chr4	100000000	101000000	0.118789
chr4	101000000	102000000	0.118789
chr4	102000000	103000000	0.118099
chr4	103000000	104000000	0.118789
chr4	104000000	105000000	0.113264
chr4	105000000	106000000	0.111883
chr4	106000000	107000000	0.104286
chr4	107000000	108000000	0.0932359
chr4	108000000	109000000	0.0780419
chr4	109000000	110000000	0.0794232
chr4	110000000	111000000	0.0828764
chr4	111000000	112000000	0.0773513
chr4	112000000	113000000	0.0794232
chr4	113000000	114000000	0.0828764
chr4	114000000	115000000	0.091164
chr4	115000000	116000000	0.0959985
chr4	116000000	117000000	0.100142
chr4	117000000	118000000	0.102214
chr4	118000000	119000000	0.116718
chr4	119000000	120000000	0.109811
chr4	120000000	121000000	0.123624
chr4	121000000	122000000	0.113264
chr4	122000000	123000000	0.122933
chr4	123000000	124000000	0.125005
chr4	124000000	125000000	0.120861
chr4	125000000	126000000	0.126386
chr4	126000000	127000000	0.138127
chr4	127000000	128000000	0.166443
chr4	128000000	129000000	0.168515
chr4	129000000	130000000	0.176112
chr4	130000000	131000000	0.156084
chr4	131000000	132000000	0.154703
chr4	132000000	133000000	0.146415
chr4	133000000	134000000	0.145724
chr4	134000000	135000000	0.148487
chr4	135000000	136000000	0.138127
chr4	136000000	137000000	0.128458
chr4	137000000	138000000	0.10843
chr4	138000000	139000000	0.100833
chr4	139000000	140000000	0.100142
chr4	140000000	141000000	0.107739
chr4	141000000	142000000	0.106358
chr4	142000000	143000000	0.109121
chr4	143000000	144000000	0.101524
chr4	144000000	145000000	0.0980704
chr4	145000000	146000000	0.109121
chr4	146000000	147000000	0.111192
chr4	147000000	148000000	0.129149
chr4	148000000	149000000	0.131221
chr4	149000000	150000000	0.122243
chr4	150000000	151000000	0.113264
chr4	151000000	152000000	0.111192
chr4	152000000	153000000	0.0973797
chr4	153000000	154000000	0.0918546
chr4	154000000	155000000	0.083567
chr4	155000000	155630120	0.0628479
chr5	0	1000000	0.0538696
chr5	1000000	2000000	0.0711355
chr5	2000000	3000000	0.0801138
chr5	3000000	4000000	0.0897827
chr5	4000000	5000000	0.10843
chr5	5000000	6000000	0.131221
chr5	6000000	7000000	0.142962
chr5	7000000	8000000	0.157465
chr5	8000000	9000000	0.165753
chr5	9000000	10000000	0.169206
chr5	10000000	11000000	0.227219
chr5	11000000	12000000	0.226529
chr5	12000000	13000000	0.233435
chr5	13000000	14000000	0.250701
chr5	14000000	15000000	0.252082
chr5	15000000	16000000	0.263132
chr5	16000000	17000000	0.276255
chr5	17000000	18000000	0.278326
chr5	18000000	19000000	0.267967
chr5	19000000	20000000	0.273492
chr5	20000000	21000000	0.209263
chr5	21000000	22000000	0.200975
chr5	22000000	23000000	0.209263
chr5	23000000	24000000	0.209953
chr5	24000000	25000000	0.223076
chr5	25000000	26000000	0.21686
chr5	26000000	27000000	0.218241
chr5	27000000	28000000	0.225838
chr5	28000000	29000000	0.240341
chr5	29000000	30000000	0.222385
chr5	30000000	31000000	0.234126
chr5	31000000	32000000	0.24932
chr5	32000000	33000000	0.245176
chr5	33000000	34000000	0.243104
chr5	34000000	35000000	0.221004
chr5	35000000	36000000	0.212716
chr5	36000000	37000000	0.214788
chr5	37000000	38000000	0.2065
chr5	38000000	39000000	0.197522
chr5	39000000	40000000	0.21755
chr5	40000000	41000000	0.218241
chr5	41000000	42000000	0.209953
chr5	42000000	43000000	0.209263
chr5	43000000	44000000	0.205119
chr5	44000000	45000000	0.214788
chr5	45000000	46000000	0.213407
chr5	46000000	47000000	0.204428
chr5	47000000	48000000	0.240341
chr5	48000000	49000000	0.257607
chr5	49000000	50000000	0.276945
chr5	50000000	51000000	0.263132
chr5	51000000	52000000	0.265204
chr5	52000000	53000000	0.264514
chr5	53000000	54000000	0.257607
chr5	54000000	55000000	0.241723
chr5	55000000	56000000	0.236198
chr5	56000000	57000000	0.232054
chr5	57000000	58000000	0.200975
chr5	58000000	59000000	0.174731
chr5	59000000	60000000	0.138127
chr5	60000000	61000000	0.132602
chr5	61000000	62000000	0.121552
chr5	62000000	63000000	0.116718
chr5	63000000	64000000	0.117408
chr5	64000000	65000000	0.125696
chr5	65000000	66000000	0.133983
chr5	66000000	67000000	0.123624
chr5	67000000	68000000	0.115336
chr5	68000000	69000000	0.121552
chr5	69000000	70000000	0.120861
chr5	70000000	71000000	0.144343
chr5	71000000	72000000	0.1623
chr5	72000000	73000000	0.158156
chr5	73000000	74000000	0.149177
chr5	74000000	75000000	0.148487
chr5	75000000	76000000	0.135365
chr5	76000000	77000000	0.143652
chr5	77000000	78000000	0.142271
chr5	78000000	79000000	0.133293
chr5	79000000	80000000	0.126386
chr5	80000000	81000000	0.113264
chr5	81000000	82000000	0.110502
chr5	82000000	83000000	0.109811
chr5	83000000	84000000	0.115336
chr5	84000000	85000000	0.116718
chr5	85000000	86000000	0.125005
chr5	86000000	87000000	0.14089
chr5	87000000	88000000	0.1623
chr5	88000000	89000000	0.167825
chr5	89000000	90000000	0.186472
chr5	90000000	91000000	0.190616
chr5	91000000	92000000	0.187853
chr5	92000000	93000000	0.186472
chr5	93000000	94000000	0.185781
chr5	94000000	95000000	0.182328
chr5	95000000	96000000	0.178184
chr5	96000000	97000000	0.175422
chr5	97000000	98000000	0.16299
chr5	98000000	99000000	0.178184
chr5	99000000	100000000	0.1844
chr5	100000000	101000000	0.168515
chr5	101000000	102000000	0.1623
chr5	102000000	103000000	0.169206
chr5	103000000	104000000	0.169897
chr5	104000000	105000000	0.167134
chr5	105000000	106000000	0.165753
chr5	106000000	107000000	0.154012
chr5	107000000	108000000	0.153321
chr5	108000000	109000000	0.133983
chr5	109000000	110000000	0.114646
chr5	110000000	111000000	0.120861
chr5	111000000	112000000	0.116027
chr5	112000000	113000000	0.114646
chr5	113000000	114000000	0.167825
chr5	114000000	115000000	0.169897
chr5	115000000	116000000	0.169897
chr5	116000000	117000000	0.199594
chr5	117000000	118000000	0.185091
chr5	118000000	119000000	0.180256
chr5	119000000	120000000	0.183019
chr5	120000000	121000000	0.183709
chr5	121000000	122000000	0.187853
chr5	122000000	123000000	0.183019
chr5	123000000	124000000	0.127077
chr5	124000000	125000000	0.132602
chr5	125000000	126000000	0.128458
chr5	126000000	127000000	0.107739
chr5	127000000	128000000	0.114646
chr5	128000000	129000000	0.13053
chr5	129000000	130000000	0.136055
chr5	130000000	131000000	0.135365
chr5	131000000	132000000	0.12984
chr5	132000000	133000000	0.14089
chr5	133000000	134000000	0.146415
chr5	134000000	135000000	0.142271
chr5	135000000	136000000	0.147796
chr5	136000000	137000000	0.138818
chr5	137000000	138000000	0.153321
chr5	138000000	139000000	0.163681
chr5	139000000	140000000	0.150559
chr5	140000000	141000000	0.142271
chr5	141000000	142000000	0.14089
chr5	142000000	143000000	0.137437
chr5	143000000	144000000	0.139509
chr5	144000000	145000000	0.145724
chr5	145000000	146000000	0.143652
chr5	146000000	147000000	0.138818
chr5	147000000	148000000	0.125696
chr5	148000000	149000000	0.0953078
chr5	149000000	150000000	0.0918546
chr5	150000000	151000000	0.0877108
chr5	151000000	152000000	0.0828764
chr5	152000000	152537259	0.0669917
chr6	0	1000000	0.0642292
chr6	1000000	2000000	0.0980704
chr6	2000000	3000000	0.120171
chr6	3000000	4000000	0.147106
chr6	4000000	5000000	0.180256
chr6	5000000	6000000	0.198903
chr6	6000000	7000000	0.219622
chr6	7000000	8000000	0.234126
chr6	8000000	9000000	0.242413
chr6	9000000	10000000	0.235507
chr6	10000000	11000000	0.228601
chr6	11000000	12000000	0.210644
chr6	12000000	13000000	0.208572
chr6	13000000	14000000	0.198213
chr6	14000000	15000000	0.190616
chr6	15000000	16000000	0.185091
chr6	16000000	17000000	0.176112
chr6	17000000	18000000	0.185781
chr6	18000000	19000000	0.187853
chr6	19000000	20000000	0.187853
chr6	20000000	21000000	0.191306
chr6	21000000	22000000	0.191997
chr6	22000000	23000000	0.189925
chr6	23000000	24000000	0.185781
chr6	24000000	25000000	0.180947
chr6	25000000	26000000	0.196141
chr6	26000000	27000000	0.204428
chr6	27000000	28000000	0.205119
chr6	28000000	29000000	0.20581
chr6	29000000	30000000	0.225838
chr6	30000000	31000000	0.229982
chr6	31000000	32000000	0.236198
chr6	32000000	33000000	0.242413
chr6	33000000	34000000	0.256917
chr6	34000000	35000000	0.26037
chr6	35000000	36000000	0.265204
chr6	36000000	37000000	0.266586
chr6	37000000	38000000	0.266586
chr6	38000000	39000000	0.26037
chr6	39000000	40000000	0.239651
chr6	40000000	41000000	0.224457
chr6	41000000	42000000	0.221004
chr6	42000000	43000000	0.221004
chr6	43000000	44000000	0.457201
chr6	44000000	45000000	0.44477
chr6	45000000	46000000	0.437863
chr6	46000000	47000000	0.44546
chr6	47000000	48000000	0.439935
chr6	48000000	49000000	0.469633
chr6	49000000	50000000	0.489661
chr6	50000000	51000000	0.495877
chr6	51000000	52000000	0.500711
chr6	52000000	53000000	0.487589
chr6	53000000	54000000	0.243795
chr6	54000000	55000000	0.258989
chr6	55000000	56000000	0.251392
chr6	56000000	57000000	0.245176
chr6	57000000	58000000	0.245176
chr6	58000000	59000000	0.225147
chr6	59000000	60000000	0.207191
chr6	60000000	61000000	0.209263
chr6	61000000	62000000	0.216169
chr6	62000000	63000000	0.230673
chr6	63000000	64000000	0.220313
chr6	64000000	65000000	0.205119
chr6	65000000	66000000	0.204428
chr6	66000000	67000000	0.193378
chr6	67000000	68000000	0.196831
chr6	68000000	69000000	0.194069
chr6	69000000	70000000	0.188544
chr6	70000000	71000000	0.182328
chr6	71000000	72000000	0.159537
chr6	72000000	73000000	0.156084
chr6	73000000	74000000	0.164371
chr6	74000000	75000000	0.169897
chr6	75000000	76000000	0.171968
chr6	76000000	77000000	0.186472
chr6	77000000	78000000	0.189234
chr6	78000000	79000000	0.194759
chr6	79000000	80000000	0.221694
chr6	80000000	81000000	0.223076
chr6	81000000	82000000	0.234126
chr6	82000000	83000000	0.241723
chr6	83000000	84000000	0.261061
chr6	84000000	85000000	0.269348
chr6	85000000	86000000	0.261061
chr6	86000000	87000000	0.248629
chr6	87000000	88000000	0.242413
chr6	88000000	89000000	0.259679
chr6	89000000	90000000	0.23896
chr6	90000000	91000000	0.243104
chr6	91000000	92000000	0.241032
chr6	92000000	93000000	0.23827
chr6	93000000	94000000	0.227219
chr6	94000000	95000000	0.228601
chr6	95000000	96000000	0.242413
chr6	96000000	97000000	0.250701
chr6	97000000	98000000	0.245176
chr6	98000000	99000000	0.221004
chr6	99000000	100000000	0.245176
chr6	100000000	101000000	0.242413
chr6	101000000	102000000	0.23896
chr6	102000000	103000000	0.235507
chr6	103000000	104000000	0.227219
chr6	104000000	105000000	0.225147
chr6	105000000	106000000	0.223766
chr6	106000000	107000000	0.223076
chr6	107000000	108000000	0.232054
chr6	108000000	109000000	0.228601
chr6	109000000	110000000	0.199594
chr6	110000000	111000000	0.197522
chr6	111000000	112000000	0.19545
chr6	112000000	113000000	0.194759
chr6	113000000	114000000	0.201666
chr6	114000000	115000000	0.205119
chr6	115000000	116000000	0.198213
chr6	116000000	117000000	0.199594
chr6	117000000	118000000	0.191306
chr6	118000000	119000000	0.192688
chr6	119000000	120000000	0.201666
chr6	120000000	121000000	0.2065
chr6	121000000	122000000	0.222385
chr6	122000000	123000000	0.229982
chr6	123000000	124000000	0.243795
chr6	124000000	125000000	0.236198
chr6	125000000	126000000	0.234816
chr6	126000000	127000000	0.224457
chr6	127000000	128000000	0.228601
chr6	128000000	129000000	0.226529
chr6	129000000	130000000	0.233435
chr6	130000000	131000000	0.234816
chr6	131000000	132000000	0.243795
chr6	132000000	133000000	0.232744
chr6	133000000	134000000	0.232744
chr6	134000000	135000000	0.258298
chr6	135000000	136000000	0.263132
chr6	136000000	137000000	0.283161
chr6	137000000	138000000	0.283852
chr6	138000000	139000000	0.288686
chr6	139000000	140000000	0.299046
chr6	140000000	141000000	0.294902
chr6	141000000	142000000	0.303189
chr6	142000000	143000000	0.296283
chr6	143000000	144000000	0.286614
chr6	144000000	145000000	0.257607
chr6	145000000	146000000	0.236888
chr6	146000000	147000000	0.204428
chr6	147000000	148000000	0.185091
chr6	148000000	149000000	0.165753
chr6	149000000	149517037	0.124315
chr7	0	1000000	0.0393663
chr7	1000000	2000000	0.0593947
chr7	2000000	3000000	0.0918546
chr7	3000000	4000000	0.0966891
chr7	4000000	5000000	0.101524
chr7	5000000	6000000	0.104286
chr7	6000000	7000000	0.121552
chr7	7000000	8000000	0.139509
chr7	8000000	9000000	0.152631
chr7	9000000	10000000	0.160918
chr7	10000000	11000000	0.188544
chr7	11000000	12000000	0.179565
chr7	12000000	13000000	0.17335
chr7	13000000	14000000	0.182328
chr7	14000000	15000000	0.200975
chr7	15000000	16000000	0.21686
chr7	16000000	17000000	0.213407
chr7	17000000	18000000	0.200975
chr7	18000000	19000000	0.181637
chr7	19000000	20000000	0.174731
chr7	20000000	21000000	0.149868
chr7	21000000	22000000	0.1623
chr7	22000000	23000000	0.161609
chr7	23000000	24000000	0.17335
chr7	24000000	25000000	0.164371
chr7	25000000	26000000	0.165753
chr7	26000000	27000000	0.167134
chr7	27000000	28000000	0.196141
chr7	28000000	29000000	0.203738
chr7	29000000	30000000	0.205119
chr7	30000000	31000000	0.218241
chr7	31000000	32000000	0.212025
chr7	32000000	33000000	0.207882
chr7	33000000	34000000	0.204428
chr7	34000000	35000000	0.214788
chr7	35000000	36000000	0.194759
chr7	36000000	37000000	0.179565
chr7	37000000	38000000	0.145034
chr7	38000000	39000000	0.133983
chr7	39000000	40000000	0.118099
chr7	40000000	41000000	0.0856389
chr7	41000000	42000000	0.0752794
chr7	42000000	43000000	0.0745887
chr7	43000000	44000000	0.0856389
chr7	44000000	45000000	0.0884015
chr7	45000000	46000000	0.106358
chr7	46000000	47000000	0.134674
chr7	47000000	48000000	0.16299
chr7	48000000	49000000	0.187162
chr7	49000000	50000000	0.221694
chr7	50000000	51000000	0.245867
chr7	51000000	52000000	0.288686
chr7	52000000	53000000	0.29283
chr7	53000000	54000000	0.278326
chr7	54000000	55000000	0.274183
chr7	55000000	56000000	0.28247
chr7	56000000	57000000	0.265895
chr7	57000000	58000000	0.254154
chr7	58000000	59000000	0.254845
chr7	59000000	60000000	0.240341
chr7	60000000	61000000	0.237579
chr7	61000000	62000000	0.203047
chr7	62000000	63000000	0.214788
chr7	63000000	64000000	0.219622
chr7	64000000	65000000	0.21755
chr7	65000000	66000000	0.207882
chr7	66000000	67000000	0.214788
chr7	67000000	68000000	0.220313
chr7	68000000	69000000	0.21686
chr7	69000000	70000000	0.214097
chr7	70000000	71000000	0.220313
chr7	71000000	72000000	0.240341
chr7	72000000	73000000	0.236198
chr7	73000000	74000000	0.229982
chr7	74000000	75000000	0.224457
chr7	75000000	76000000	0.241032
chr7	76000000	77000000	0.244485
chr7	77000000	78000000	0.248629
chr7	78000000	79000000	0.255535
chr7	79000000	80000000	0.26037
chr7	80000000	81000000	0.252082
chr7	81000000	82000000	0.242413
chr7	82000000	83000000	0.243104
chr7	83000000	84000000	0.248629
chr7	84000000	85000000	0.264514
chr7	85000000	86000000	0.254154
chr7	86000000	87000000	0.255535
chr7	87000000	88000000	0.240341
chr7	88000000	89000000	0.234816
chr7	89000000	90000000	0.228601
chr7	90000000	91000000	0.232744
chr7	91000000	92000000	0.226529
chr7	92000000	93000000	0.212716
chr7	93000000	94000000	0.21755
chr7	94000000	95000000	0.209953
chr7	95000000	96000000	0.204428
chr7	96000000	97000000	0.19545
chr7	97000000	98000000	0.199594
chr7	98000000	99000000	0.197522
chr7	99000000	100000000	0.202356
chr7	100000000	101000000	0.203047
chr7	101000000	102000000	0.207191
chr7	102000000	103000000	0.212025
chr7	103000000	104000000	0.210644
chr7	104000000	105000000	0.207882
chr7	105000000	106000000	0.203738
chr7	106000000	107000000	0.194069
chr7	107000000	108000000	0.200975
chr7	108000000	109000000	0.189925
chr7	109000000	110000000	0.181637
chr7	110000000	111000000	0.175422
chr7	111000000	112000000	0.167825
chr7	112000000	113000000	0.161609
chr7	113000000	114000000	0.167825
chr7	114000000	115000000	0.169206
chr7	115000000	116000000	0.193378
chr7	116000000	117000000	0.210644
chr7	117000000	118000000	0.223076
chr7	118000000	119000000	0.239651
chr7	119000000	120000000	0.254154
chr7	120000000	121000000	0.256917
chr7	121000000	122000000	0.274873
chr7	122000000	123000000	0.283161
chr7	123000000	124000000	0.279017
chr7	124000000	125000000	0.287995
chr7	125000000	126000000	0.283161
chr7	126000000	127000000	0.290758
chr7	127000000	128000000	0.279708
chr7	128000000	129000000	0.290067
chr7	129000000	130000000	0.285233
chr7	130000000	131000000	0.287995
chr7	131000000	132000000	0.27142
chr7	132000000	133000000	0.278326
chr7	133000000	134000000	0.278326
chr7	134000000	135000000	0.277636
chr7	135000000	136000000	0.273492
chr7	136000000	137000000	0.287995
chr7	137000000	138000000	0.29283
chr7	138000000	139000000	0.275564
chr7	139000000	140000000	0.273492
chr7	140000000	141000000	0.27142
chr7	141000000	142000000	0.263823
chr7	142000000	143000000	0.257607
chr7	143000000	144000000	0.241723
chr7	144000000	145000000	0.237579
chr7	145000000	146000000	0.231363
chr7	146000000	147000000	0.212716
chr7	147000000	148000000	0.200285
chr7	148000000	149000000	0.180947
chr7	149000000	150000000	0.160918
chr7	150000000	151000000	0.139509
chr7	151000000	152000000	0.12984
chr7	152000000	152524553	0.102905
chr8	0	1000000	0.068373
chr8	1000000	2000000	0.0794232
chr8	2000000	3000000	0.100142
chr8	3000000	4000000	0.11948
chr8	4000000	5000000	0.156084
chr8	5000000	6000000	0.185781
chr8	6000000	7000000	0.221694
chr8	7000000	8000000	0.25001
chr8	8000000	9000000	0.255535
chr8	9000000	10000000	0.243104
chr8	10000000	11000000	0.244485
chr8	11000000	12000000	0.253464
chr8	12000000	13000000	0.263823
chr8	13000000	14000000	0.275564
chr8	14000000	15000000	0.263132
chr8	15000000	16000000	0.321837
chr8	16000000	17000000	0.285923
chr8	17000000	18000000	0.26037
chr8	18000000	19000000	0.256917
chr8	19000000	20000000	0.262442
chr8	20000000	21000000	0.27142
chr8	21000000	22000000	0.279708
chr8	22000000	23000000	0.274873
chr8	23000000	24000000	0.274183
chr8	24000000	25000000	0.280398
chr8	25000000	26000000	0.205119
chr8	26000000	27000000	0.226529
chr8	27000000	28000000	0.231363
chr8	28000000	29000000	0.235507
chr8	29000000	30000000	0.232744
chr8	30000000	31000000	0.228601
chr8	31000000	32000000	0.212025
chr8	32000000	33000000	0.201666
chr8	33000000	34000000	0.181637
chr8	34000000	35000000	0.164371
chr8	35000000	36000000	0.165753
chr8	36000000	37000000	0.165753
chr8	37000000	38000000	0.17335
chr8	38000000	39000000	0.17335
chr8	39000000	40000000	0.178184
chr8	40000000	41000000	0.171278
chr8	41000000	42000000	0.189234
chr8	42000000	43000000	0.192688
chr8	43000000	44000000	0.218241
chr8	44000000	45000000	0.229982
chr8	45000000	46000000	0.243795
chr8	46000000	47000000	0.236198
chr8	47000000	48000000	0.237579
chr8	48000000	49000000	0.23896
chr8	49000000	50000000	0.223766
chr8	50000000	51000000	0.221004
chr8	51000000	52000000	0.204428
chr8	52000000	53000000	0.185091
chr8	53000000	54000000	0.156084
chr8	54000000	55000000	0.152631
chr8	55000000	56000000	0.147796
chr8	56000000	57000000	0.152631
chr8	57000000	58000000	0.158846
chr8	58000000	59000000	0.165062
chr8	59000000	60000000	0.189925
chr8	60000000	61000000	0.193378
chr8	61000000	62000000	0.200975
chr8	62000000	63000000	0.232054
chr8	63000000	64000000	0.252773
chr8	64000000	65000000	0.245176
chr8	65000000	66000000	0.273492
chr8	66000000	67000000	0.28178
chr8	67000000	68000000	0.284542
chr8	68000000	69000000	0.262442
chr8	69000000	70000000	0.246557
chr8	70000000	71000000	0.236888
chr8	71000000	72000000	0.253464
chr8	72000000	73000000	0.245867
chr8	73000000	74000000	0.236888
chr8	74000000	75000000	0.243795
chr8	75000000	76000000	0.214097
chr8	76000000	77000000	0.218241
chr8	77000000	78000000	0.230673
chr8	78000000	79000000	0.257607
chr8	79000000	80000000	0.259679
chr8	80000000	81000000	0.266586
chr8	81000000	82000000	0.239651
chr8	82000000	83000000	0.234816
chr8	83000000	84000000	0.232744
chr8	84000000	85000000	0.237579
chr8	85000000	86000000	0.241032
chr8	86000000	87000000	0.227219
chr8	87000000	88000000	0.200975
chr8	88000000	89000000	0.187853
chr8	89000000	90000000	0.188544
chr8	90000000	91000000	0.187853
chr8	91000000	92000000	0.192688
chr8	92000000	93000000	0.200285
chr8	93000000	94000000	0.200975
chr8	94000000	95000000	0.198213
chr8	95000000	96000000	0.200975
chr8	96000000	97000000	0.202356
chr8	97000000	98000000	0.204428
chr8	98000000	99000000	0.200975
chr8	99000000	100000000	0.203047
chr8	100000000	101000000	0.198213
chr8	101000000	102000000	0.203047
chr8	102000000	103000000	0.19545
chr8	103000000	104000000	0.197522
chr8	104000000	105000000	0.2065
chr8	105000000	106000000	0.199594
chr8	106000000	107000000	0.209953
chr8	107000000	108000000	0.221004
chr8	108000000	109000000	0.240341
chr8	109000000	110000000	0.258989
chr8	110000000	111000000	0.266586
chr8	111000000	112000000	0.268658
chr8	112000000	113000000	0.296283
chr8	113000000	114000000	0.326671
chr8	114000000	115000000	0.320455
chr8	115000000	116000000	0.32598
chr8	116000000	117000000	0.339102
chr8	117000000	118000000	0.339102
chr8	118000000	119000000	0.322527
chr8	119000000	120000000	0.294211
chr8	120000000	121000000	0.311477
chr8	121000000	122000000	0.310786
chr8	122000000	123000000	0.277636
chr8	123000000	124000000	0.25001
chr8	124000000	125000000	0.250701
chr8	125000000	126000000	0.256917
chr8	126000000	127000000	0.234816
chr8	127000000	128000000	0.214788
chr8	128000000	129000000	0.196831
chr8	129000000	130000000	0.180947
chr8	130000000	131000000	0.14158
chr8	131000000	131738871	0.11948
chr9	0	1000000	0.0614666
chr9	1000000	2000000	0.0814951
chr9	2000000	3000000	0.105667
chr9	3000000	4000000	0.12984
chr9	4000000	5000000	0.150559
chr9	5000000	6000000	0.178184
chr9	6000000	7000000	0.199594
chr9	7000000	8000000	0.224457
chr9	8000000	9000000	0.214097
chr9	9000000	10000000	0.21686
chr9	10000000	11000000	0.218241
chr9	11000000	12000000	0.223766
chr9	12000000	13000000	0.218932
chr9	13000000	14000000	0.214788
chr9	14000000	15000000	0.219622
chr9	15000000	16000000	0.212716
chr9	16000000	17000000	0.218241
chr9	17000000	18000000	0.225147
chr9	18000000	19000000	0.232744
chr9	19000000	20000000	0.239651
chr9	20000000	21000000	0.235507
chr9	21000000	22000000	0.234816
chr9	22000000	23000000	0.234126
chr9	23000000	24000000	0.234126
chr9	24000000	25000000	0.234126
chr9	25000000	26000000	0.232054
chr9	26000000	27000000	0.229982
chr9	27000000	28000000	0.21686
chr9	28000000	29000000	0.21686
chr9	29000000	30000000	0.223076
chr9	30000000	31000000	0.229291
chr9	31000000	32000000	0.223766
chr9	32000000	33000000	0.222385
chr9	33000000	34000000	0.216169
chr9	34000000	35000000	0.212716
chr9	35000000	36000000	0.223766
chr9	36000000	37000000	0.223766
chr9	37000000	38000000	0.227219
chr9	38000000	39000000	0.240341
chr9	39000000	40000000	0.250701
chr9	40000000	41000000	0.243104
chr9	41000000	42000000	0.248629
chr9	42000000	43000000	0.263132
chr9	43000000	44000000	0.274183
chr9	44000000	45000000	0.283852
chr9	45000000	46000000	0.290067
chr9	46000000	47000000	0.283161
chr9	47000000	48000000	0.285233
chr9	48000000	49000000	0.274183
chr9	49000000	50000000	0.27142
chr9	50000000	51000000	0.274183
chr9	51000000	52000000	0.270039
chr9	52000000	53000000	0.252773
chr9	53000000	54000000	0.240341
chr9	54000000	55000000	0.218932
chr9	55000000	56000000	0.213407
chr9	56000000	57000000	0.218241
chr9	57000000	58000000	0.207882
chr9	58000000	59000000	0.209263
chr9	59000000	60000000	0.199594
chr9	60000000	61000000	0.203738
chr9	61000000	62000000	0.207191
chr9	62000000	63000000	0.223076
chr9	63000000	64000000	0.229982
chr9	64000000	65000000	0.256917
chr9	65000000	66000000	0.254845
chr9	66000000	67000000	0.250701
chr9	67000000	68000000	0.261061
chr9	68000000	69000000	0.258298
chr9	69000000	70000000	0.246557
chr9	70000000	71000000	0.246557
chr9	71000000	72000000	0.239651
chr9	72000000	73000000	0.230673
chr9	73000000	74000000	0.251392
chr9	74000000	75000000	0.239651
chr9	75000000	76000000	0.234126
chr9	76000000	77000000	0.229982
chr9	77000000	78000000	0.223766
chr9	78000000	79000000	0.221694
chr9	79000000	80000000	0.219622
chr9	80000000	81000000	0.218932
chr9	81000000	82000000	0.223076
chr9	82000000	83000000	0.21755
chr9	83000000	84000000	0.200975
chr9	84000000	85000000	0.202356
chr9	85000000	86000000	0.199594
chr9	86000000	87000000	0.210644
chr9	87000000	88000000	0.230673
chr9	88000000	89000000	0.241723
chr9	89000000	90000000	0.241032
chr9	90000000	91000000	0.240341
chr9	91000000	92000000	0.258989
chr9	92000000	93000000	0.262442
chr9	93000000	94000000	0.258298
chr9	94000000	95000000	0.263132
chr9	95000000	96000000	0.265895
chr9	96000000	97000000	0.264514
chr9	97000000	98000000	0.24932
chr9	98000000	99000000	0.272801
chr9	99000000	100000000	0.275564
chr9	100000000	101000000	0.267276
chr9	101000000	102000000	0.23827
chr9	102000000	103000000	0.232744
chr9	103000000	104000000	0.233435
chr9	104000000	105000000	0.216169
chr9	105000000	106000000	0.225147
chr9	106000000	107000000	0.221694
chr9	107000000	108000000	0.221004
chr9	108000000	109000000	0.189925
chr9	109000000	110000000	0.197522
chr9	110000000	111000000	0.213407
chr9	111000000	112000000	0.259679
chr9	112000000	113000000	0.289377
chr9	113000000	114000000	0.303189
chr9	114000000	115000000	0.309405
chr9	115000000	116000000	0.312168
chr9	116000000	117000000	0.319074
chr9	117000000	118000000	0.319074
chr9	118000000	119000000	0.328052
chr9	119000000	120000000	0.308024
chr9	120000000	121000000	0.276255
chr9	121000000	122000000	0.218932
chr9	122000000	123000000	0.175422
chr9	123000000	124000000	0.14158
chr9	124000000	124076172	0.120861
chr10	0	1000000	0.0752794
chr10	1000000	2000000	0.101524
chr10	2000000	3000000	0.131912
chr10	3000000	4000000	0.161609
chr10	4000000	5000000	0.183709
chr10	5000000	6000000	0.209263
chr10	6000000	7000000	0.225838
chr10	7000000	8000000	0.246557
chr10	8000000	9000000	0.261751
chr10	9000000	10000000	0.252773
chr10	10000000	11000000	0.247938
chr10	11000000	12000000	0.236888
chr10	12000000	13000000	0.22791
chr10	13000000	14000000	0.231363
chr10	14000000	15000000	0.225838
chr10	15000000	16000000	0.220313
chr10	16000000	17000000	0.225147
chr10	17000000	18000000	0.223766
chr10	18000000	19000000	0.215479
chr10	19000000	20000000	0.213407
chr10	20000000	21000000	0.222385
chr10	21000000	22000000	0.232744
chr10	22000000	23000000	0.232744
chr10	23000000	24000000	0.223766
chr10	24000000	25000000	0.229982
chr10	25000000	26000000	0.23896
chr10	26000000	27000000	0.241723
chr10	27000000	28000000	0.231363
chr10	28000000	29000000	0.218932
chr10	29000000	30000000	0.213407
chr10	30000000	31000000	0.201666
chr10	31000000	32000000	0.194759
chr10	32000000	33000000	0.196141
chr10	33000000	34000000	0.185091
chr10	34000000	35000000	0.182328
chr10	35000000	36000000	0.177494
chr10	36000000	37000000	0.178875
chr10	37000000	38000000	0.207191
chr10	38000000	39000000	0.229291
chr10	39000000	40000000	0.233435
chr10	40000000	41000000	0.225838
chr10	41000000	42000000	0.237579
chr10	42000000	43000000	0.232054
chr10	43000000	44000000	0.237579
chr10	44000000	45000000	0.241032
chr10	45000000	46000000	0.236888
chr10	46000000	47000000	0.236198
chr10	47000000	48000000	0.225838
chr10	48000000	49000000	0.21686
chr10	49000000	50000000	0.210644
chr10	50000000	51000000	0.212025
chr10	51000000	52000000	0.214788
chr10	52000000	53000000	0.215479
chr10	53000000	54000000	0.223076
chr10	54000000	55000000	0.218241
chr10	55000000	56000000	0.211335
chr10	56000000	57000000	0.203738
chr10	57000000	58000000	0.204428
chr10	58000000	59000000	0.2065
chr10	59000000	60000000	0.202356
chr10	60000000	61000000	0.214097
chr10	61000000	62000000	0.20581
chr10	62000000	63000000	0.234126
chr10	63000000	64000000	0.233435
chr10	64000000	65000000	0.247248
chr10	65000000	66000000	0.254845
chr10	66000000	67000000	0.263132
chr10	67000000	68000000	0.261061
chr10	68000000	69000000	0.270039
chr10	69000000	70000000	0.277636
chr10	70000000	71000000	0.275564
chr10	71000000	72000000	0.28178
chr10	72000000	73000000	0.258298
chr10	73000000	74000000	0.251392
chr10	74000000	75000000	0.239651
chr10	75000000	76000000	0.22791
chr10	76000000	77000000	0.208572
chr10	77000000	78000000	0.202356
chr10	78000000	79000000	0.202356
chr10	79000000	80000000	0.2065
chr10	80000000	81000000	0.218932
chr10	81000000	82000000	0.2065
chr10	82000000	83000000	0.202356
chr10	83000000	84000000	0.208572
chr10	84000000	85000000	0.200285
chr10	85000000	86000000	0.214788
chr10	86000000	87000000	0.225147
chr10	87000000	88000000	0.227219
chr10	88000000	89000000	0.216169
chr10	89000000	90000000	0.212025
chr10	90000000	91000000	0.205119
chr10	91000000	92000000	0.220313
chr10	92000000	93000000	0.230673
chr10	93000000	94000000	0.229982
chr10	94000000	95000000	0.247938
chr10	95000000	96000000	0.247248
chr10	96000000	97000000	0.254845
chr10	97000000	98000000	0.25001
chr10	98000000	99000000	0.253464
chr10	99000000	100000000	0.24932
chr10	100000000	101000000	0.241032
chr10	101000000	102000000	0.221694
chr10	102000000	103000000	0.210644
chr10	103000000	104000000	0.207882
chr10	104000000	105000000	0.198213
chr10	105000000	106000000	0.198903
chr10	106000000	107000000	0.202356
chr10	107000000	108000000	0.200285
chr10	108000000	109000000	0.189234
chr10	109000000	110000000	0.191306
chr10	110000000	111000000	0.186472
chr10	111000000	112000000	0.19545
chr10	112000000	113000000	0.203047
chr10	113000000	114000000	0.200285
chr10	114000000	115000000	0.213407
chr10	115000000	116000000	0.228601
chr10	116000000	117000000	0.234816
chr10	117000000	118000000	0.234816
chr10	118000000	119000000	0.248629
chr10	119000000	120000000	0.247248
chr10	120000000	121000000	0.252773
chr10	121000000	122000000	0.242413
chr10	122000000	123000000	0.246557
chr10	123000000	124000000	0.245867
chr10	124000000	125000000	0.237579
chr10	125000000	126000000	0.20581
chr10	126000000	127000000	0.172659
chr10	127000000	128000000	0.157465
chr10	128000000	129000000	0.129149
chr10	129000000	129993255	0.112574
chr11	0	1000000	0.118099
chr11	1000000	2000000	0.147106
chr11	2000000	3000000	0.171278
chr11	3000000	4000000	0.188544
chr11	4000000	5000000	0.214788
chr11	5000000	6000000	0.228601
chr11	6000000	7000000	0.251392
chr11	7000000	8000000	0.275564
chr11	8000000	9000000	0.254845
chr11	9000000	10000000	0.245176
chr11	10000000	11000000	0.213407
chr11	11000000	12000000	0.202356
chr11	12000000	13000000	0.20581
chr11	13000000	14000000	0.198903
chr11	14000000	15000000	0.185781
chr11	15000000	16000000	0.232054
chr11	16000000	17000000	0.227219
chr11	17000000	18000000	0.219622
chr11	18000000	19000000	0.21686
chr11	19000000	20000000	0.226529
chr11	20000000	21000000	0.228601
chr11	21000000	22000000	0.236198
chr11	22000000	23000000	0.230673
chr11	23000000	24000000	0.232744
chr11	24000000	25000000	0.241723
chr11	25000000	26000000	0.203738
chr11	26000000	27000000	0.209953
chr11	27000000	28000000	0.218932
chr11	28000000	29000000	0.221004
chr11	29000000	30000000	0.220313
chr11	30000000	31000000	0.221004
chr11	31000000	32000000	0.223766
chr11	32000000	33000000	0.225838
chr11	33000000	34000000	0.237579
chr11	34000000	35000000	0.236198
chr11	35000000	36000000	0.256226
chr11	36000000	37000000	0.251392
chr11	37000000	38000000	0.242413
chr11	38000000	39000000	0.242413
chr11	39000000	40000000	0.235507
chr11	40000000	41000000	0.235507
chr11	41000000	42000000	0.236888
chr11	42000000	43000000	0.231363
chr11	43000000	44000000	0.227219
chr11	44000000	45000000	0.224457
chr11	45000000	46000000	0.216169
chr11	46000000	47000000	0.226529
chr11	47000000	48000000	0.228601
chr11	48000000	49000000	0.233435
chr11	49000000	50000000	0.243104
chr11	50000000	51000000	0.265895
chr11	51000000	52000000	0.264514
chr11	52000000	53000000	0.270039
chr11	53000000	54000000	0.277636
chr11	54000000	55000000	0.272801
chr11	55000000	56000000	0.269348
chr11	56000000	57000000	0.252773
chr11	57000000	58000000	0.263132
chr11	58000000	59000000	0.261061
chr11	59000000	60000000	0.26037
chr11	60000000	61000000	0.248629
chr11	61000000	62000000	0.255535
chr11	62000000	63000000	0.283852
chr11	63000000	64000000	0.29352
chr11	64000000	65000000	0.308714
chr11	65000000	66000000	0.311477
chr11	66000000	67000000	0.31424
chr11	67000000	68000000	0.31424
chr11	68000000	69000000	0.30388
chr11	69000000	70000000	0.300427
chr11	70000000	71000000	0.287305
chr11	71000000	72000000	0.280398
chr11	72000000	73000000	0.24932
chr11	73000000	74000000	0.252773
chr11	74000000	75000000	0.256917
chr11	75000000	76000000	0.242413
chr11	76000000	77000000	0.268658
chr11	77000000	78000000	0.266586
chr11	78000000	79000000	0.264514
chr11	79000000	80000000	0.26037
chr11	80000000	81000000	0.263823
chr11	81000000	82000000	0.263823
chr11	82000000	83000000	0.263132
chr11	83000000	84000000	0.241032
chr11	84000000	85000000	0.223766
chr11	85000000	86000000	0.221694
chr11	86000000	87000000	0.200975
chr11	87000000	88000000	0.187853
chr11	88000000	89000000	0.188544
chr11	89000000	90000000	0.196141
chr11	90000000	91000000	0.190616
chr11	91000000	92000000	0.171278
chr11	92000000	93000000	0.168515
chr11	93000000	94000000	0.180947
chr11	94000000	95000000	0.185781
chr11	95000000	96000000	0.186472
chr11	96000000	97000000	0.186472
chr11	97000000	98000000	0.202356
chr11	98000000	99000000	0.202356
chr11	99000000	100000000	0.194759
chr11	100000000	101000000	0.200285
chr11	101000000	102000000	0.210644
chr11	102000000	103000000	0.21686
chr11	103000000	104000000	0.207882
chr11	104000000	105000000	0.215479
chr11	105000000	106000000	0.227219
chr11	106000000	107000000	0.232054
chr11	107000000	108000000	0.224457
chr11	108000000	109000000	0.244485
chr11	109000000	110000000	0.248629
chr11	110000000	111000000	0.255535
chr11	111000000	112000000	0.246557
chr11	112000000	113000000	0.233435
chr11	113000000	114000000	0.229291
chr11	114000000	115000000	0.232054
chr11	115000000	116000000	0.214097
chr11	116000000	117000000	0.243104
chr11	117000000	118000000	0.232744
chr11	118000000	119000000	0.198903
chr11	119000000	120000000	0.176803
chr11	120000000	121000000	0.149177
chr11	121000000	121843856	0.137437
chr12	0	1000000	0.0828764
chr12	1000000	2000000	0.110502
chr12	2000000	3000000	0.127768
chr12	3000000	4000000	0.160228
chr12	4000000	5000000	0.177494
chr12	5000000	6000000	0.199594
chr12	6000000	7000000	0.221004
chr12	7000000	8000000	0.245867
chr12	8000000	9000000	0.243104
chr12	9000000	10000000	0.241032
chr12	10000000	11000000	0.235507
chr12	11000000	12000000	0.226529
chr12	12000000	13000000	0.229291
chr12	13000000	14000000	0.229982
chr12	14000000	15000000	0.235507
chr12	15000000	16000000	0.227219
chr12	16000000	17000000	0.229982
chr12	17000000	18000000	0.21755
chr12	18000000	19000000	0.208572
chr12	19000000	20000000	0.191306
chr12	20000000	21000000	0.189234
chr12	21000000	22000000	0.182328
chr12	22000000	23000000	0.187162
chr12	23000000	24000000	0.180256
chr12	24000000	25000000	0.174731
chr12	25000000	26000000	0.182328
chr12	26000000	27000000	0.176112
chr12	27000000	28000000	0.19545
chr12	28000000	29000000	0.20581
chr12	29000000	30000000	0.230673
chr12	30000000	31000000	0.22791
chr12	31000000	32000000	0.235507
chr12	32000000	33000000	0.227219
chr12	33000000	34000000	0.221004
chr12	34000000	35000000	0.228601
chr12	35000000	36000000	0.225147
chr12	36000000	37000000	0.229291
chr12	37000000	38000000	0.219622
chr12	38000000	39000000	0.207882
chr12	39000000	40000000	0.189925
chr12	40000000	41000000	0.186472
chr12	41000000	42000000	0.185091
chr12	42000000	43000000	0.188544
chr12	43000000	44000000	0.188544
chr12	44000000	45000000	0.178184
chr12	45000000	46000000	0.176803
chr12	46000000	47000000	0.172659
chr12	47000000	48000000	0.182328
chr12	48000000	49000000	0.193378
chr12	49000000	50000000	0.207882
chr12	50000000	51000000	0.208572
chr12	51000000	52000000	0.215479
chr12	52000000	53000000	0.214788
chr12	53000000	54000000	0.209953
chr12	54000000	55000000	0.203738
chr12	55000000	56000000	0.200285
chr12	56000000	57000000	0.19545
chr12	57000000	58000000	0.185091
chr12	58000000	59000000	0.178184
chr12	59000000	60000000	0.160918
chr12	60000000	61000000	0.153321
chr12	61000000	62000000	0.140199
chr12	62000000	63000000	0.136746
chr12	63000000	64000000	0.145724
chr12	64000000	65000000	0.159537
chr12	65000000	66000000	0.163681
chr12	66000000	67000000	0.176112
chr12	67000000	68000000	0.171968
chr12	68000000	69000000	0.181637
chr12	69000000	70000000	0.200285
chr12	70000000	71000000	0.233435
chr12	71000000	72000000	0.254154
chr12	72000000	73000000	0.279708
chr12	73000000	74000000	0.28247
chr12	74000000	75000000	0.31493
chr12	75000000	76000000	0.324599
chr12	76000000	77000000	0.352225
chr12	77000000	78000000	0.363275
chr12	78000000	79000000	0.373634
chr12	79000000	80000000	0.366037
chr12	80000000	81000000	0.350843
chr12	81000000	82000000	0.352225
chr12	82000000	83000000	0.352225
chr12	83000000	84000000	0.333577
chr12	84000000	85000000	0.308714
chr12	85000000	86000000	0.316311
chr12	86000000	87000000	0.284542
chr12	87000000	88000000	0.274873
chr12	88000000	89000000	0.264514
chr12	89000000	90000000	0.266586
chr12	90000000	91000000	0.253464
chr12	91000000	92000000	0.225838
chr12	92000000	93000000	0.198213
chr12	93000000	94000000	0.209953
chr12	94000000	95000000	0.194069
chr12	95000000	96000000	0.167134
chr12	96000000	97000000	0.155393
chr12	97000000	98000000	0.149868
chr12	98000000	99000000	0.137437
chr12	99000000	100000000	0.129149
chr12	100000000	101000000	0.123624
chr12	101000000	102000000	0.127077
chr12	102000000	103000000	0.12984
chr12	103000000	104000000	0.13053
chr12	104000000	105000000	0.122243
chr12	105000000	106000000	0.121552
chr12	106000000	107000000	0.125005
chr12	107000000	108000000	0.131912
chr12	108000000	109000000	0.118789
chr12	109000000	110000000	0.113955
chr12	110000000	111000000	0.122933
chr12	111000000	112000000	0.121552
chr12	112000000	113000000	0.115336
chr12	113000000	114000000	0.102905
chr12	114000000	115000000	0.111883
chr12	115000000	116000000	0.117408
chr12	116000000	117000000	0.118099
chr12	117000000	118000000	0.0980704
chr12	118000000	119000000	0.0959985
chr12	119000000	120000000	0.083567
chr12	120000000	121000000	0.0676824
chr12	121000000	121257530	0.0593947
chr13	0	1000000	0.0600854
chr13	1000000	2000000	0.0814951
chr13	2000000	3000000	0.0980704
chr13	3000000	4000000	0.118099
chr13	4000000	5000000	0.14089
chr13	5000000	6000000	0.159537
chr13	6000000	7000000	0.171968
chr13	7000000	8000000	0.198903
chr13	8000000	9000000	0.201666
chr13	9000000	10000000	0.190616
chr13	10000000	11000000	0.194069
chr13	11000000	12000000	0.190616
chr13	12000000	13000000	0.209953
chr13	13000000	14000000	0.210644
chr13	14000000	15000000	0.200285
chr13	15000000	16000000	0.209263
chr13	16000000	17000000	0.221004
chr13	17000000	18000000	0.215479
chr13	18000000	19000000	0.219622
chr13	19000000	20000000	0.222385
chr13	20000000	21000000	0.225838
chr13	21000000	22000000	0.227219
chr13	22000000	23000000	0.201666
chr13	23000000	24000000	0.203047
chr13	24000000	25000000	0.234126
chr13	25000000	26000000	0.229291
chr13	26000000	27000000	0.237579
chr13	27000000	28000000	0.234816
chr13	28000000	29000000	0.241032
chr13	29000000	30000000	0.235507
chr13	30000000	31000000	0.227219
chr13	31000000	32000000	0.225838
chr13	32000000	33000000	0.243795
chr13	33000000	34000000	0.25001
chr13	34000000	35000000	0.237579
chr13	35000000	36000000	0.239651
chr13	36000000	37000000	0.236198
chr13	37000000	38000000	0.258298
chr13	38000000	39000000	0.256226
chr13	39000000	40000000	0.276945
chr13	40000000	41000000	0.289377
chr13	41000000	42000000	0.299046
chr13	42000000	43000000	0.299736
chr13	43000000	44000000	0.316311
chr13	44000000	45000000	0.307333
chr13	45000000	46000000	0.306643
chr13	46000000	47000000	0.306643
chr13	47000000	48000000	0.29352
chr13	48000000	49000000	0.315621
chr13	49000000	50000000	0.308024
chr13	50000000	51000000	0.298355
chr13	51000000	52000000	0.283161
chr13	52000000	53000000	0.294902
chr13	53000000	54000000	0.285923
chr13	54000000	55000000	0.285923
chr13	55000000	56000000	0.334959
chr13	56000000	57000000	0.332887
chr13	57000000	58000000	0.324599
chr13	58000000	59000000	0.304571
chr13	59000000	60000000	0.298355
chr13	60000000	61000000	0.307333
chr13	61000000	62000000	0.319765
chr13	62000000	63000000	0.291449
chr13	63000000	64000000	0.268658
chr13	64000000	65000000	0.26037
chr13	65000000	66000000	0.202356
chr13	66000000	67000000	0.226529
chr13	67000000	68000000	0.219622
chr13	68000000	69000000	0.218241
chr13	69000000	70000000	0.214788
chr13	70000000	71000000	0.20581
chr13	71000000	72000000	0.196831
chr13	72000000	73000000	0.205119
chr13	73000000	74000000	0.205119
chr13	74000000	75000000	0.200975
chr13	75000000	76000000	0.205119
chr13	76000000	77000000	0.169206
chr13	77000000	78000000	0.172659
chr13	78000000	79000000	0.169206
chr13	79000000	80000000	0.176112
chr13	80000000	81000000	0.178875
chr13	81000000	82000000	0.181637
chr13	82000000	83000000	0.171968
chr13	83000000	84000000	0.174731
chr13	84000000	85000000	0.187162
chr13	85000000	86000000	0.183019
chr13	86000000	87000000	0.183019
chr13	87000000	88000000	0.177494
chr13	88000000	89000000	0.1844
chr13	89000000	90000000	0.169897
chr13	90000000	91000000	0.177494
chr13	91000000	92000000	0.187853
chr13	92000000	93000000	0.205119
chr13	93000000	94000000	0.212716
chr13	94000000	95000000	0.212025
chr13	95000000	96000000	0.221004
chr13	96000000	97000000	0.253464
chr13	97000000	98000000	0.269348
chr13	98000000	99000000	0.273492
chr13	99000000	100000000	0.305952
chr13	100000000	101000000	0.294211
chr13	101000000	102000000	0.287305
chr13	102000000	103000000	0.283852
chr13	103000000	104000000	0.29283
chr13	104000000	105000000	0.305261
chr13	105000000	106000000	0.299736
chr13	106000000	107000000	0.270729
chr13	107000000	108000000	0.287305
chr13	108000000	109000000	0.270729
chr13	109000000	110000000	0.243104
chr13	110000000	111000000	0.248629
chr13	111000000	112000000	0.242413
chr13	112000000	113000000	0.234816
chr13	113000000	114000000	0.215479
chr13	114000000	115000000	0.191306
chr13	115000000	116000000	0.183019
chr13	116000000	117000000	0.164371
chr13	117000000	118000000	0.121552
chr13	118000000	119000000	0.104977
chr13	119000000	120000000	0.0884015
chr13	120000000	120284312	0.0663011
chr14	0	1000000	0.0897827
chr14	1000000	2000000	0.123624
chr14	2000000	3000000	0.156084
chr14	3000000	4000000	0.204428
chr14	4000000	5000000	0.225838
chr14	5000000	6000000	0.250701
chr14	6000000	7000000	0.269348
chr14	7000000	8000000	0.301808
chr14	8000000	9000000	0.308024
chr14	9000000	10000000	0.29283
chr14	10000000	11000000	0.278326
chr14	11000000	12000000	0.273492
chr14	12000000	13000000	0.254845
chr14	13000000	14000000	0.226529
chr14	14000000	15000000	0.236888
chr14	15000000	16000000	0.240341
chr14	16000000	17000000	0.258989
chr14	17000000	18000000	0.250701
chr14	18000000	19000000	0.259679
chr14	19000000	20000000	0.254154
chr14	20000000	21000000	0.245867
chr14	21000000	22000000	0.247248
chr14	22000000	23000000	0.245867
chr14	23000000	24000000	0.247938
chr14	24000000	25000000	0.240341
chr14	25000000	26000000	0.261061
chr14	26000000	27000000	0.236198
chr14	27000000	28000000	0.224457
chr14	28000000	29000000	0.227219
chr14	29000000	30000000	0.223076
chr14	30000000	31000000	0.221004
chr14	31000000	32000000	0.200975
chr14	32000000	33000000	0.20581
chr14	33000000	34000000	0.2065
chr14	34000000	35000000	0.194069
chr14	35000000	36000000	0.161609
chr14	36000000	37000000	0.159537
chr14	37000000	38000000	0.172659
chr14	38000000	39000000	0.171278
chr14	39000000	40000000	0.196831
chr14	40000000	41000000	0.213407
chr14	41000000	42000000	0.21686
chr14	42000000	43000000	0.214788
chr14	43000000	44000000	0.220313
chr14	44000000	45000000	0.223076
chr14	45000000	46000000	0.225838
chr14	46000000	47000000	0.229982
chr14	47000000	48000000	0.221004
chr14	48000000	49000000	0.208572
chr14	49000000	50000000	0.1844
chr14	50000000	51000000	0.178875
chr14	51000000	52000000	0.203738
chr14	52000000	53000000	0.205119
chr14	53000000	54000000	0.199594
chr14	54000000	55000000	0.207191
chr14	55000000	56000000	0.21686
chr14	56000000	57000000	0.228601
chr14	57000000	58000000	0.235507
chr14	58000000	59000000	0.265204
chr14	59000000	60000000	0.277636
chr14	60000000	61000000	0.289377
chr14	61000000	62000000	0.279708
chr14	62000000	63000000	0.296974
chr14	63000000	64000000	0.312858
chr14	64000000	65000000	0.30388
chr14	65000000	66000000	0.306643
chr14	66000000	67000000	0.317002
chr14	67000000	68000000	0.317002
chr14	68000000	69000000	0.299046
chr14	69000000	70000000	0.28178
chr14	70000000	71000000	0.267276
chr14	71000000	72000000	0.256226
chr14	72000000	73000000	0.236198
chr14	73000000	74000000	0.219622
chr14	74000000	75000000	0.236888
chr14	75000000	76000000	0.225838
chr14	76000000	77000000	0.205119
chr14	77000000	78000000	0.189925
chr14	78000000	79000000	0.177494
chr14	79000000	80000000	0.169206
chr14	80000000	81000000	0.160228
chr14	81000000	82000000	0.151249
chr14	82000000	83000000	0.154012
chr14	83000000	84000000	0.147796
chr14	84000000	85000000	0.127077
chr14	85000000	86000000	0.113264
chr14	86000000	87000000	0.102905
chr14	87000000	88000000	0.098761
chr14	88000000	89000000	0.0932359
chr14	89000000	90000000	0.103595
chr14	90000000	91000000	0.107049
chr14	91000000	92000000	0.105667
chr14	92000000	93000000	0.10843
chr14	93000000	94000000	0.10843
chr14	94000000	95000000	0.118789
[truncated: 666 more rows]

## Sheet: f1(severity3)
no. of chr	from	to	moving average
chr1	0	1000000	0.0315708
chr1	1000000	2000000	0.0502795
chr1	2000000	3000000	0.0713267
chr1	3000000	4000000	0.0952971
chr1	4000000	5000000	0.108159
chr1	5000000	6000000	0.129791
chr1	6000000	7000000	0.140899
chr1	7000000	8000000	0.156685
chr1	8000000	9000000	0.173055
chr1	9000000	10000000	0.180655
chr1	10000000	11000000	0.194687
chr1	11000000	12000000	0.195856
chr1	12000000	13000000	0.199949
chr1	13000000	14000000	0.191179
chr1	14000000	15000000	0.192348
chr1	15000000	16000000	0.191179
chr1	16000000	17000000	0.198195
chr1	17000000	18000000	0.199949
chr1	18000000	19000000	0.20521
chr1	19000000	20000000	0.201118
chr1	20000000	21000000	0.311616
chr1	21000000	22000000	0.305185
chr1	22000000	23000000	0.299338
chr1	23000000	24000000	0.306354
chr1	24000000	25000000	0.309862
chr1	25000000	26000000	0.3122
chr1	26000000	27000000	0.315708
chr1	27000000	28000000	0.313954
chr1	28000000	29000000	0.301677
chr1	29000000	30000000	0.314539
chr1	30000000	31000000	0.19761
chr1	31000000	32000000	0.199949
chr1	32000000	33000000	0.199364
chr1	33000000	34000000	0.203456
chr1	34000000	35000000	0.207549
chr1	35000000	36000000	0.210472
chr1	36000000	37000000	0.212226
chr1	37000000	38000000	0.22158
chr1	38000000	39000000	0.241458
chr1	39000000	40000000	0.228012
chr1	40000000	41000000	0.232689
chr1	41000000	42000000	0.235612
chr1	42000000	43000000	0.230935
chr1	43000000	44000000	0.229181
chr1	44000000	45000000	0.228012
chr1	45000000	46000000	0.222165
chr1	46000000	47000000	0.21398
chr1	47000000	48000000	0.216903
chr1	48000000	49000000	0.199949
chr1	49000000	50000000	0.202287
chr1	50000000	51000000	0.195271
chr1	51000000	52000000	0.19001
chr1	52000000	53000000	0.20521
chr1	53000000	54000000	0.210472
chr1	54000000	55000000	0.208134
chr1	55000000	56000000	0.218657
chr1	56000000	57000000	0.224504
chr1	57000000	58000000	0.216903
chr1	58000000	59000000	0.216319
chr1	59000000	60000000	0.213395
chr1	60000000	61000000	0.216319
chr1	61000000	62000000	0.219242
chr1	62000000	63000000	0.199949
chr1	63000000	64000000	0.180655
chr1	64000000	65000000	0.175393
chr1	65000000	66000000	0.170716
chr1	66000000	67000000	0.177732
chr1	67000000	68000000	0.177732
chr1	68000000	69000000	0.184748
chr1	69000000	70000000	0.18884
chr1	70000000	71000000	0.189425
chr1	71000000	72000000	0.205795
chr1	72000000	73000000	0.227427
chr1	73000000	74000000	0.239704
chr1	74000000	75000000	0.245551
chr1	75000000	76000000	0.244382
chr1	76000000	77000000	0.233858
chr1	77000000	78000000	0.231519
chr1	78000000	79000000	0.232689
chr1	79000000	80000000	0.231519
chr1	80000000	81000000	0.254905
chr1	81000000	82000000	0.222165
chr1	82000000	83000000	0.204041
chr1	83000000	84000000	0.209303
chr1	84000000	85000000	0.20638
chr1	85000000	86000000	0.207549
chr1	86000000	87000000	0.209303
chr1	87000000	88000000	0.213395
chr1	88000000	89000000	0.207549
chr1	89000000	90000000	0.217488
chr1	90000000	91000000	0.197025
chr1	91000000	92000000	0.229765
chr1	92000000	93000000	0.225673
chr1	93000000	94000000	0.212811
chr1	94000000	95000000	0.218073
chr1	95000000	96000000	0.218073
chr1	96000000	97000000	0.220411
chr1	97000000	98000000	0.218657
chr1	98000000	99000000	0.22158
chr1	99000000	100000000	0.203456
chr1	100000000	101000000	0.20638
chr1	101000000	102000000	0.198779
chr1	102000000	103000000	0.210472
chr1	103000000	104000000	0.219826
chr1	104000000	105000000	0.219826
chr1	105000000	106000000	0.21398
chr1	106000000	107000000	0.205795
chr1	107000000	108000000	0.193517
chr1	108000000	109000000	0.18884
chr1	109000000	110000000	0.193517
chr1	110000000	111000000	0.192348
chr1	111000000	112000000	0.18884
chr1	112000000	113000000	0.196441
chr1	113000000	114000000	0.182994
chr1	114000000	115000000	0.186502
chr1	115000000	116000000	0.187086
chr1	116000000	117000000	0.20521
chr1	117000000	118000000	0.228596
chr1	118000000	119000000	0.232104
chr1	119000000	120000000	0.240874
chr1	120000000	121000000	0.236781
chr1	121000000	122000000	0.236781
chr1	122000000	123000000	0.229765
chr1	123000000	124000000	0.252567
chr1	124000000	125000000	0.264844
chr1	125000000	126000000	0.27186
chr1	126000000	127000000	0.268352
chr1	127000000	128000000	0.258413
chr1	128000000	129000000	0.257828
chr1	129000000	130000000	0.250813
chr1	130000000	131000000	0.250228
chr1	131000000	132000000	0.253151
chr1	132000000	133000000	0.249059
chr1	133000000	134000000	0.233858
chr1	134000000	135000000	0.233273
chr1	135000000	136000000	0.228596
chr1	136000000	137000000	0.220411
chr1	137000000	138000000	0.220411
chr1	138000000	139000000	0.224504
chr1	139000000	140000000	0.233858
chr1	140000000	141000000	0.238535
chr1	141000000	142000000	0.242628
chr1	142000000	143000000	0.242043
chr1	143000000	144000000	0.241458
chr1	144000000	145000000	0.231519
chr1	145000000	146000000	0.225088
chr1	146000000	147000000	0.215149
chr1	147000000	148000000	0.22158
chr1	148000000	149000000	0.208718
chr1	149000000	150000000	0.199364
chr1	150000000	151000000	0.200533
chr1	151000000	152000000	0.202287
chr1	152000000	153000000	0.20638
chr1	153000000	154000000	0.211641
chr1	154000000	155000000	0.209888
chr1	155000000	156000000	0.218657
chr1	156000000	157000000	0.234443
chr1	157000000	158000000	0.225673
chr1	158000000	159000000	0.229765
chr1	159000000	160000000	0.235027
chr1	160000000	161000000	0.237366
chr1	161000000	162000000	0.239704
chr1	162000000	163000000	0.243797
chr1	163000000	164000000	0.23912
chr1	164000000	165000000	0.237366
chr1	165000000	166000000	0.235027
chr1	166000000	167000000	0.229181
chr1	167000000	168000000	0.220996
chr1	168000000	169000000	0.232689
chr1	169000000	170000000	0.225673
chr1	170000000	171000000	0.225673
chr1	171000000	172000000	0.208134
chr1	172000000	173000000	0.199364
chr1	173000000	174000000	0.212811
chr1	174000000	175000000	0.210472
chr1	175000000	176000000	0.200533
chr1	176000000	177000000	0.212811
chr1	177000000	178000000	0.219826
chr1	178000000	179000000	0.204626
chr1	179000000	180000000	0.211057
chr1	180000000	181000000	0.198195
chr1	181000000	182000000	0.222165
chr1	182000000	183000000	0.227427
chr1	183000000	184000000	0.224504
chr1	184000000	185000000	0.235027
chr1	185000000	186000000	0.248474
chr1	186000000	187000000	0.243797
chr1	187000000	188000000	0.249643
chr1	188000000	189000000	0.257244
chr1	189000000	190000000	0.254321
chr1	190000000	191000000	0.264844
chr1	191000000	192000000	0.23912
chr1	192000000	193000000	0.226842
chr1	193000000	194000000	0.19761
chr1	194000000	195000000	0.166624
chr1	195000000	196000000	0.140315
chr1	196000000	197000000	0.112836
chr1	197000000	197195432	0.088866
chr2	0	1000000	0.0654802
chr2	1000000	2000000	0.0824349
chr2	2000000	3000000	0.0999743
chr2	3000000	4000000	0.119852
chr2	4000000	5000000	0.143823
chr2	5000000	6000000	0.168378
chr2	6000000	7000000	0.192348
chr2	7000000	8000000	0.209888
chr2	8000000	9000000	0.225673
chr2	9000000	10000000	0.225673
chr2	10000000	11000000	0.219242
chr2	11000000	12000000	0.229181
chr2	12000000	13000000	0.233273
chr2	13000000	14000000	0.23795
chr2	14000000	15000000	0.241458
chr2	15000000	16000000	0.230935
chr2	16000000	17000000	0.232104
chr2	17000000	18000000	0.236197
chr2	18000000	19000000	0.233273
chr2	19000000	20000000	0.22275
chr2	20000000	21000000	0.216319
chr2	21000000	22000000	0.198779
chr2	22000000	23000000	0.198779
chr2	23000000	24000000	0.191179
chr2	24000000	25000000	0.185917
chr2	25000000	26000000	0.187671
chr2	26000000	27000000	0.18884
chr2	27000000	28000000	0.178317
chr2	28000000	29000000	0.170716
chr2	29000000	30000000	0.171301
chr2	30000000	31000000	0.182409
chr2	31000000	32000000	0.200533
chr2	32000000	33000000	0.193517
chr2	33000000	34000000	0.194687
chr2	34000000	35000000	0.198779
chr2	35000000	36000000	0.199364
chr2	36000000	37000000	0.191764
chr2	37000000	38000000	0.20521
chr2	38000000	39000000	0.21398
chr2	39000000	40000000	0.215149
chr2	40000000	41000000	0.21398
chr2	41000000	42000000	0.209303
chr2	42000000	43000000	0.216903
chr2	43000000	44000000	0.220996
chr2	44000000	45000000	0.217488
chr2	45000000	46000000	0.222165
chr2	46000000	47000000	0.216903
chr2	47000000	48000000	0.208134
chr2	48000000	49000000	0.210472
chr2	49000000	50000000	0.215734
chr2	50000000	51000000	0.216319
chr2	51000000	52000000	0.211641
chr2	52000000	53000000	0.208134
chr2	53000000	54000000	0.20521
chr2	54000000	55000000	0.195856
chr2	55000000	56000000	0.201702
chr2	56000000	57000000	0.211057
chr2	57000000	58000000	0.211641
chr2	58000000	59000000	0.206964
chr2	59000000	60000000	0.193517
chr2	60000000	61000000	0.184163
chr2	61000000	62000000	0.183578
chr2	62000000	63000000	0.188256
chr2	63000000	64000000	0.192933
chr2	64000000	65000000	0.211057
chr2	65000000	66000000	0.208718
chr2	66000000	67000000	0.213395
chr2	67000000	68000000	0.219826
chr2	68000000	69000000	0.225088
chr2	69000000	70000000	0.233273
chr2	70000000	71000000	0.242628
chr2	71000000	72000000	0.247889
chr2	72000000	73000000	0.245551
chr2	73000000	74000000	0.254905
chr2	74000000	75000000	0.242628
chr2	75000000	76000000	0.23795
chr2	76000000	77000000	0.234443
chr2	77000000	78000000	0.223919
chr2	78000000	79000000	0.214565
chr2	79000000	80000000	0.212811
chr2	80000000	81000000	0.205795
chr2	81000000	82000000	0.197025
chr2	82000000	83000000	0.194102
chr2	83000000	84000000	0.180071
chr2	84000000	85000000	0.185917
chr2	85000000	86000000	0.187671
chr2	86000000	87000000	0.183578
chr2	87000000	88000000	0.188256
chr2	88000000	89000000	0.197025
chr2	89000000	90000000	0.190594
chr2	90000000	91000000	0.194687
chr2	91000000	92000000	0.192933
chr2	92000000	93000000	0.192933
chr2	93000000	94000000	0.198779
chr2	94000000	95000000	0.244382
chr2	95000000	96000000	0.240874
chr2	96000000	97000000	0.240289
chr2	97000000	98000000	0.248474
chr2	98000000	99000000	0.254321
chr2	99000000	100000000	0.270691
chr2	100000000	101000000	0.270691
chr2	101000000	102000000	0.282383
chr2	102000000	103000000	0.278291
chr2	103000000	104000000	0.276537
chr2	104000000	105000000	0.240874
chr2	105000000	106000000	0.243797
chr2	106000000	107000000	0.23795
chr2	107000000	108000000	0.235612
chr2	108000000	109000000	0.227427
chr2	109000000	110000000	0.215149
chr2	110000000	111000000	0.223919
chr2	111000000	112000000	0.222165
chr2	112000000	113000000	0.232104
chr2	113000000	114000000	0.228596
chr2	114000000	115000000	0.214565
chr2	115000000	116000000	0.217488
chr2	116000000	117000000	0.212811
chr2	117000000	118000000	0.209888
chr2	118000000	119000000	0.210472
chr2	119000000	120000000	0.22158
chr2	120000000	121000000	0.211057
chr2	121000000	122000000	0.207549
chr2	122000000	123000000	0.201118
chr2	123000000	124000000	0.205795
chr2	124000000	125000000	0.202872
chr2	125000000	126000000	0.197025
chr2	126000000	127000000	0.21398
chr2	127000000	128000000	0.212811
chr2	128000000	129000000	0.209303
chr2	129000000	130000000	0.207549
chr2	130000000	131000000	0.216319
chr2	131000000	132000000	0.219242
chr2	132000000	133000000	0.222165
chr2	133000000	134000000	0.218073
chr2	134000000	135000000	0.218657
chr2	135000000	136000000	0.233273
chr2	136000000	137000000	0.235027
chr2	137000000	138000000	0.246135
chr2	138000000	139000000	0.248474
chr2	139000000	140000000	0.240289
chr2	140000000	141000000	0.236197
chr2	141000000	142000000	0.235612
chr2	142000000	143000000	0.235027
chr2	143000000	144000000	0.234443
chr2	144000000	145000000	0.242628
chr2	145000000	146000000	0.223919
chr2	146000000	147000000	0.211641
chr2	147000000	148000000	0.198195
chr2	148000000	149000000	0.190594
chr2	149000000	150000000	0.19001
chr2	150000000	151000000	0.184748
chr2	151000000	152000000	0.171301
chr2	152000000	153000000	0.167793
chr2	153000000	154000000	0.170716
chr2	154000000	155000000	0.171886
chr2	155000000	156000000	0.187671
chr2	156000000	157000000	0.198195
chr2	157000000	158000000	0.21398
chr2	158000000	159000000	0.226258
chr2	159000000	160000000	0.222165
chr2	160000000	161000000	0.22158
chr2	161000000	162000000	0.235612
chr2	162000000	163000000	0.235612
chr2	163000000	164000000	0.243797
chr2	164000000	165000000	0.24672
chr2	165000000	166000000	0.240289
chr2	166000000	167000000	0.236781
chr2	167000000	168000000	0.226258
chr2	168000000	169000000	0.223919
chr2	169000000	170000000	0.228012
chr2	170000000	171000000	0.222165
chr2	171000000	172000000	0.21398
chr2	172000000	173000000	0.220996
chr2	173000000	174000000	0.219242
chr2	174000000	175000000	0.216903
chr2	175000000	176000000	0.207549
chr2	176000000	177000000	0.198779
chr2	177000000	178000000	0.181825
chr2	178000000	179000000	0.157269
chr2	179000000	180000000	0.139145
chr2	180000000	181000000	0.126868
chr2	181000000	181748087	0.113421
chr3	0	1000000	0.0479409
chr3	1000000	2000000	0.0631416
chr3	2000000	3000000	0.0742499
chr3	3000000	4000000	0.0865274
chr3	4000000	5000000	0.116344
chr3	5000000	6000000	0.133299
chr3	6000000	7000000	0.144407
chr3	7000000	8000000	0.164285
chr3	8000000	9000000	0.17364
chr3	9000000	10000000	0.175978
chr3	10000000	11000000	0.169547
chr3	11000000	12000000	0.16487
chr3	12000000	13000000	0.166039
chr3	13000000	14000000	0.182994
chr3	14000000	15000000	0.168378
chr3	15000000	16000000	0.164285
chr3	16000000	17000000	0.174809
chr3	17000000	18000000	0.168962
chr3	18000000	19000000	0.167793
chr3	19000000	20000000	0.167793
chr3	20000000	21000000	0.170132
chr3	21000000	22000000	0.17364
chr3	22000000	23000000	0.178317
chr3	23000000	24000000	0.167793
chr3	24000000	25000000	0.171886
chr3	25000000	26000000	0.176563
chr3	26000000	27000000	0.178317
chr3	27000000	28000000	0.19761
chr3	28000000	29000000	0.200533
chr3	29000000	30000000	0.20521
chr3	30000000	31000000	0.211057
chr3	31000000	32000000	0.211641
chr3	32000000	33000000	0.215734
chr3	33000000	34000000	0.223919
chr3	34000000	35000000	0.235027
chr3	35000000	36000000	0.243212
chr3	36000000	37000000	0.250813
chr3	37000000	38000000	0.242043
chr3	38000000	39000000	0.240289
chr3	39000000	40000000	0.227427
chr3	40000000	41000000	0.225673
chr3	41000000	42000000	0.226258
chr3	42000000	43000000	0.224504
chr3	43000000	44000000	0.206964
chr3	44000000	45000000	0.19761
chr3	45000000	46000000	0.18884
chr3	46000000	47000000	0.181825
chr3	47000000	48000000	0.177147
chr3	48000000	49000000	0.179486
chr3	49000000	50000000	0.194102
chr3	50000000	51000000	0.206964
chr3	51000000	52000000	0.211641
chr3	52000000	53000000	0.209888
chr3	53000000	54000000	0.223919
chr3	54000000	55000000	0.22275
chr3	55000000	56000000	0.219242
chr3	56000000	57000000	0.218657
chr3	57000000	58000000	0.222165
chr3	58000000	59000000	0.215149
chr3	59000000	60000000	0.206964
chr3	60000000	61000000	0.184748
chr3	61000000	62000000	0.185917
chr3	62000000	63000000	0.188256
chr3	63000000	64000000	0.182994
chr3	64000000	65000000	0.187671
chr3	65000000	66000000	0.190594
chr3	66000000	67000000	0.176563
chr3	67000000	68000000	0.171886
chr3	68000000	69000000	0.17247
chr3	69000000	70000000	0.17247
chr3	70000000	71000000	0.177147
chr3	71000000	72000000	0.17364
chr3	72000000	73000000	0.164285
chr3	73000000	74000000	0.160777
chr3	74000000	75000000	0.152592
chr3	75000000	76000000	0.160193
chr3	76000000	77000000	0.164285
chr3	77000000	78000000	0.164285
chr3	78000000	79000000	0.174224
chr3	79000000	80000000	0.182409
chr3	80000000	81000000	0.187671
chr3	81000000	82000000	0.19761
chr3	82000000	83000000	0.209303
chr3	83000000	84000000	0.208718
chr3	84000000	85000000	0.205795
chr3	85000000	86000000	0.198779
chr3	86000000	87000000	0.197025
chr3	87000000	88000000	0.194687
chr3	88000000	89000000	0.188256
chr3	89000000	90000000	0.184748
chr3	90000000	91000000	0.186502
chr3	91000000	92000000	0.177147
chr3	92000000	93000000	0.18124
chr3	93000000	94000000	0.192933
chr3	94000000	95000000	0.202287
chr3	95000000	96000000	0.220411
chr3	96000000	97000000	0.240874
chr3	97000000	98000000	0.256659
chr3	98000000	99000000	0.267183
chr3	99000000	100000000	0.267767
chr3	100000000	101000000	0.263675
chr3	101000000	102000000	0.264259
chr3	102000000	103000000	0.254321
chr3	103000000	104000000	0.252567
chr3	104000000	105000000	0.247305
chr3	105000000	106000000	0.233858
chr3	106000000	107000000	0.216903
chr3	107000000	108000000	0.203456
chr3	108000000	109000000	0.187086
chr3	109000000	110000000	0.179486
chr3	110000000	111000000	0.185332
chr3	111000000	112000000	0.191179
chr3	112000000	113000000	0.197025
chr3	113000000	114000000	0.194102
chr3	114000000	115000000	0.20638
chr3	115000000	116000000	0.212811
chr3	116000000	117000000	0.217488
chr3	117000000	118000000	0.215734
chr3	118000000	119000000	0.226842
chr3	119000000	120000000	0.236781
chr3	120000000	121000000	0.238535
chr3	121000000	122000000	0.23795
chr3	122000000	123000000	0.240874
chr3	123000000	124000000	0.23795
chr3	124000000	125000000	0.225088
chr3	125000000	126000000	0.219242
chr3	126000000	127000000	0.219826
chr3	127000000	128000000	0.232689
chr3	128000000	129000000	0.253151
chr3	129000000	130000000	0.24672
chr3	130000000	131000000	0.250228
chr3	131000000	132000000	0.249059
chr3	132000000	133000000	0.244382
chr3	133000000	134000000	0.246135
chr3	134000000	135000000	0.249643
chr3	135000000	136000000	0.246135
chr3	136000000	137000000	0.243797
chr3	137000000	138000000	0.226258
chr3	138000000	139000000	0.208718
chr3	139000000	140000000	0.223919
chr3	140000000	141000000	0.223919
chr3	141000000	142000000	0.215149
chr3	142000000	143000000	0.211641
chr3	143000000	144000000	0.220411
chr3	144000000	145000000	0.225088
chr3	145000000	146000000	0.235612
chr3	146000000	147000000	0.236781
chr3	147000000	148000000	0.239704
chr3	148000000	149000000	0.235027
chr3	149000000	150000000	0.223919
chr3	150000000	151000000	0.211057
chr3	151000000	152000000	0.218073
chr3	152000000	153000000	0.225673
chr3	153000000	154000000	0.235612
chr3	154000000	155000000	0.224504
chr3	155000000	156000000	0.202872
chr3	156000000	157000000	0.182409
chr3	157000000	158000000	0.167208
chr3	158000000	159000000	0.146161
chr3	159000000	159599783	0.122191
chr4	0	1000000	0.0461869
chr4	1000000	2000000	0.0695727
chr4	2000000	3000000	0.0847735
chr4	3000000	4000000	0.108744
chr4	4000000	5000000	0.128037
chr4	5000000	6000000	0.151423
chr4	6000000	7000000	0.170132
chr4	7000000	8000000	0.18884
chr4	8000000	9000000	0.202872
chr4	9000000	10000000	0.197025
chr4	10000000	11000000	0.194102
chr4	11000000	12000000	0.19001
chr4	12000000	13000000	0.195856
chr4	13000000	14000000	0.188256
chr4	14000000	15000000	0.183578
chr4	15000000	16000000	0.180655
chr4	16000000	17000000	0.182994
chr4	17000000	18000000	0.180071
chr4	18000000	19000000	0.182409
chr4	19000000	20000000	0.192933
chr4	20000000	21000000	0.192933
chr4	21000000	22000000	0.191179
chr4	22000000	23000000	0.186502
chr4	23000000	24000000	0.18884
chr4	24000000	25000000	0.191179
chr4	25000000	26000000	0.189425
chr4	26000000	27000000	0.183578
chr4	27000000	28000000	0.18884
chr4	28000000	29000000	0.188256
chr4	29000000	30000000	0.185917
chr4	30000000	31000000	0.191764
chr4	31000000	32000000	0.196441
chr4	32000000	33000000	0.194687
chr4	33000000	34000000	0.196441
chr4	34000000	35000000	0.198779
chr4	35000000	36000000	0.204626
chr4	36000000	37000000	0.206964
chr4	37000000	38000000	0.212226
chr4	38000000	39000000	0.201702
chr4	39000000	40000000	0.202872
chr4	40000000	41000000	0.19761
chr4	41000000	42000000	0.19001
chr4	42000000	43000000	0.194102
chr4	43000000	44000000	0.192933
chr4	44000000	45000000	0.199949
chr4	45000000	46000000	0.195271
chr4	46000000	47000000	0.198195
chr4	47000000	48000000	0.195856
chr4	48000000	49000000	0.208134
chr4	49000000	50000000	0.206964
chr4	50000000	51000000	0.210472
chr4	51000000	52000000	0.225673
chr4	52000000	53000000	0.232689
chr4	53000000	54000000	0.244966
chr4	54000000	55000000	0.236781
chr4	55000000	56000000	0.240874
chr4	56000000	57000000	0.237366
chr4	57000000	58000000	0.232104
chr4	58000000	59000000	0.218657
chr4	59000000	60000000	0.22275
chr4	60000000	61000000	0.219826
chr4	61000000	62000000	0.218073
chr4	62000000	63000000	0.22158
chr4	63000000	64000000	0.209303
chr4	64000000	65000000	0.212226
chr4	65000000	66000000	0.20521
chr4	66000000	67000000	0.205795
chr4	67000000	68000000	0.212811
chr4	68000000	69000000	0.22158
chr4	69000000	70000000	0.213395
chr4	70000000	71000000	0.219826
chr4	71000000	72000000	0.20638
chr4	72000000	73000000	0.190594
chr4	73000000	74000000	0.191764
chr4	74000000	75000000	0.184163
chr4	75000000	76000000	0.182409
chr4	76000000	77000000	0.185332
chr4	77000000	78000000	0.182994
chr4	78000000	79000000	0.177732
chr4	79000000	80000000	0.192933
chr4	80000000	81000000	0.191764
chr4	81000000	82000000	0.201118
chr4	82000000	83000000	0.211641
chr4	83000000	84000000	0.215149
chr4	84000000	85000000	0.216319
chr4	85000000	86000000	0.219242
chr4	86000000	87000000	0.225673
chr4	87000000	88000000	0.227427
chr4	88000000	89000000	0.224504
chr4	89000000	90000000	0.210472
chr4	90000000	91000000	0.212811
chr4	91000000	92000000	0.20638
chr4	92000000	93000000	0.198779
chr4	93000000	94000000	0.204041
chr4	94000000	95000000	0.214565
chr4	95000000	96000000	0.216319
chr4	96000000	97000000	0.220411
chr4	97000000	98000000	0.208134
chr4	98000000	99000000	0.219242
chr4	99000000	100000000	0.229765
chr4	100000000	101000000	0.225673
chr4	101000000	102000000	0.238535
chr4	102000000	103000000	0.238535
chr4	103000000	104000000	0.232689
chr4	104000000	105000000	0.230935
chr4	105000000	106000000	0.238535
chr4	106000000	107000000	0.228012
chr4	107000000	108000000	0.238535
chr4	108000000	109000000	0.225088
chr4	109000000	110000000	0.212226
chr4	110000000	111000000	0.212811
chr4	111000000	112000000	0.20521
chr4	112000000	113000000	0.204041
chr4	113000000	114000000	0.197025
chr4	114000000	115000000	0.192348
chr4	115000000	116000000	0.18884
chr4	116000000	117000000	0.192348
chr4	117000000	118000000	0.17364
chr4	118000000	119000000	0.194102
chr4	119000000	120000000	0.202287
chr4	120000000	121000000	0.201702
chr4	121000000	122000000	0.197025
chr4	122000000	123000000	0.209303
chr4	123000000	124000000	0.220411
chr4	124000000	125000000	0.217488
chr4	125000000	126000000	0.212811
chr4	126000000	127000000	0.207549
chr4	127000000	128000000	0.22275
chr4	128000000	129000000	0.209303
chr4	129000000	130000000	0.201118
chr4	130000000	131000000	0.206964
chr4	131000000	132000000	0.201118
chr4	132000000	133000000	0.194687
chr4	133000000	134000000	0.188256
chr4	134000000	135000000	0.189425
chr4	135000000	136000000	0.191764
chr4	136000000	137000000	0.189425
chr4	137000000	138000000	0.191179
chr4	138000000	139000000	0.193517
chr4	139000000	140000000	0.191179
chr4	140000000	141000000	0.18884
chr4	141000000	142000000	0.192348
chr4	142000000	143000000	0.192933
chr4	143000000	144000000	0.185332
chr4	144000000	145000000	0.185917
chr4	145000000	146000000	0.181825
chr4	146000000	147000000	0.182994
chr4	147000000	148000000	0.189425
chr4	148000000	149000000	0.18884
chr4	149000000	150000000	0.186502
chr4	150000000	151000000	0.187671
chr4	151000000	152000000	0.174809
chr4	152000000	153000000	0.153177
chr4	153000000	154000000	0.13973
chr4	154000000	155000000	0.122191
chr4	155000000	155630120	0.105236
chr5	0	1000000	0.0397559
chr5	1000000	2000000	0.0485255
chr5	2000000	3000000	0.0590491
chr5	3000000	4000000	0.0678188
chr5	4000000	5000000	0.0841889
chr5	5000000	6000000	0.109329
chr5	6000000	7000000	0.119852
chr5	7000000	8000000	0.134468
chr5	8000000	9000000	0.147915
chr5	9000000	10000000	0.150254
chr5	10000000	11000000	0.191764
chr5	11000000	12000000	0.198779
chr5	12000000	13000000	0.209303
chr5	13000000	14000000	0.22158
chr5	14000000	15000000	0.230935
chr5	15000000	16000000	0.230935
chr5	16000000	17000000	0.248474
chr5	17000000	18000000	0.251397
chr5	18000000	19000000	0.244382
chr5	19000000	20000000	0.23912
chr5	20000000	21000000	0.199364
chr5	21000000	22000000	0.188256
chr5	22000000	23000000	0.201702
chr5	23000000	24000000	0.206964
chr5	24000000	25000000	0.202287
chr5	25000000	26000000	0.212226
chr5	26000000	27000000	0.204041
chr5	27000000	28000000	0.212226
chr5	28000000	29000000	0.217488
chr5	29000000	30000000	0.22275
chr5	30000000	31000000	0.232104
chr5	31000000	32000000	0.250228
chr5	32000000	33000000	0.228012
chr5	33000000	34000000	0.22158
chr5	34000000	35000000	0.215734
chr5	35000000	36000000	0.195856
chr5	36000000	37000000	0.185917
chr5	37000000	38000000	0.170716
chr5	38000000	39000000	0.167793
chr5	39000000	40000000	0.175978
chr5	40000000	41000000	0.171301
chr5	41000000	42000000	0.163701
chr5	42000000	43000000	0.166624
chr5	43000000	44000000	0.160193
chr5	44000000	45000000	0.1561
chr5	45000000	46000000	0.1561
chr5	46000000	47000000	0.170716
chr5	47000000	48000000	0.178317
chr5	48000000	49000000	0.184163
chr5	49000000	50000000	0.184163
chr5	50000000	51000000	0.187086
chr5	51000000	52000000	0.184163
chr5	52000000	53000000	0.185917
chr5	53000000	54000000	0.195271
chr5	54000000	55000000	0.194102
chr5	55000000	56000000	0.202287
chr5	56000000	57000000	0.193517
chr5	57000000	58000000	0.198779
chr5	58000000	59000000	0.188256
chr5	59000000	60000000	0.187086
chr5	60000000	61000000	0.191179
chr5	61000000	62000000	0.214565
chr5	62000000	63000000	0.220411
chr5	63000000	64000000	0.224504
chr5	64000000	65000000	0.234443
chr5	65000000	66000000	0.228596
chr5	66000000	67000000	0.226842
chr5	67000000	68000000	0.223919
chr5	68000000	69000000	0.225673
chr5	69000000	70000000	0.229765
chr5	70000000	71000000	0.223334
chr5	71000000	72000000	0.217488
chr5	72000000	73000000	0.212226
chr5	73000000	74000000	0.209888
chr5	74000000	75000000	0.202287
chr5	75000000	76000000	0.20638
chr5	76000000	77000000	0.209303
chr5	77000000	78000000	0.209888
chr5	78000000	79000000	0.207549
chr5	79000000	80000000	0.192933
chr5	80000000	81000000	0.189425
chr5	81000000	82000000	0.181825
chr5	82000000	83000000	0.182409
chr5	83000000	84000000	0.17364
chr5	84000000	85000000	0.17364
chr5	85000000	86000000	0.176563
chr5	86000000	87000000	0.180071
chr5	87000000	88000000	0.186502
chr5	88000000	89000000	0.192933
chr5	89000000	90000000	0.20521
chr5	90000000	91000000	0.218657
chr5	91000000	92000000	0.225088
chr5	92000000	93000000	0.23795
chr5	93000000	94000000	0.234443
chr5	94000000	95000000	0.244382
chr5	95000000	96000000	0.236781
chr5	96000000	97000000	0.239704
chr5	97000000	98000000	0.232689
chr5	98000000	99000000	0.231519
chr5	99000000	100000000	0.229765
chr5	100000000	101000000	0.22275
chr5	101000000	102000000	0.215734
chr5	102000000	103000000	0.209303
chr5	103000000	104000000	0.211641
chr5	104000000	105000000	0.206964
chr5	105000000	106000000	0.20638
chr5	106000000	107000000	0.202287
chr5	107000000	108000000	0.215149
chr5	108000000	109000000	0.223334
chr5	109000000	110000000	0.218073
chr5	110000000	111000000	0.211641
chr5	111000000	112000000	0.204626
chr5	112000000	113000000	0.209888
chr5	113000000	114000000	0.223919
chr5	114000000	115000000	0.223919
chr5	115000000	116000000	0.244966
chr5	116000000	117000000	0.24672
chr5	117000000	118000000	0.233273
chr5	118000000	119000000	0.220411
chr5	119000000	120000000	0.220996
chr5	120000000	121000000	0.222165
chr5	121000000	122000000	0.229181
chr5	122000000	123000000	0.227427
chr5	123000000	124000000	0.226258
chr5	124000000	125000000	0.228012
chr5	125000000	126000000	0.209888
chr5	126000000	127000000	0.214565
chr5	127000000	128000000	0.220411
chr5	128000000	129000000	0.234443
chr5	129000000	130000000	0.259582
chr5	130000000	131000000	0.265429
chr5	131000000	132000000	0.263675
chr5	132000000	133000000	0.260752
chr5	133000000	134000000	0.262506
chr5	134000000	135000000	0.266013
chr5	135000000	136000000	0.267183
chr5	136000000	137000000	0.274783
chr5	137000000	138000000	0.275368
chr5	138000000	139000000	0.261336
chr5	139000000	140000000	0.243212
chr5	140000000	141000000	0.242043
chr5	141000000	142000000	0.237366
chr5	142000000	143000000	0.240874
chr5	143000000	144000000	0.235027
chr5	144000000	145000000	0.240874
chr5	145000000	146000000	0.251397
chr5	146000000	147000000	0.245551
chr5	147000000	148000000	0.23912
chr5	148000000	149000000	0.226258
chr5	149000000	150000000	0.200533
chr5	150000000	151000000	0.174809
chr5	151000000	152000000	0.159608
chr5	152000000	152537259	0.13096
chr6	0	1000000	0.052618
chr6	1000000	2000000	0.0736653
chr6	2000000	3000000	0.0900353
chr6	3000000	4000000	0.098805
chr6	4000000	5000000	0.121021
chr6	5000000	6000000	0.134468
chr6	6000000	7000000	0.149669
chr6	7000000	8000000	0.170132
chr6	8000000	9000000	0.185917
chr6	9000000	10000000	0.187671
chr6	10000000	11000000	0.182409
chr6	11000000	12000000	0.184163
chr6	12000000	13000000	0.188256
chr6	13000000	14000000	0.200533
chr6	14000000	15000000	0.195856
chr6	15000000	16000000	0.202872
chr6	16000000	17000000	0.199364
chr6	17000000	18000000	0.196441
chr6	18000000	19000000	0.189425
chr6	19000000	20000000	0.193517
chr6	20000000	21000000	0.193517
chr6	21000000	22000000	0.185917
chr6	22000000	23000000	0.180655
chr6	23000000	24000000	0.178317
chr6	24000000	25000000	0.183578
chr6	25000000	26000000	0.187086
chr6	26000000	27000000	0.195271
chr6	27000000	28000000	0.20521
chr6	28000000	29000000	0.206964
chr6	29000000	30000000	0.208718
chr6	30000000	31000000	0.213395
chr6	31000000	32000000	0.215149
chr6	32000000	33000000	0.219826
chr6	33000000	34000000	0.22158
chr6	34000000	35000000	0.222165
chr6	35000000	36000000	0.228596
chr6	36000000	37000000	0.228596
chr6	37000000	38000000	0.215734
chr6	38000000	39000000	0.212811
chr6	39000000	40000000	0.209303
chr6	40000000	41000000	0.199364
chr6	41000000	42000000	0.201702
chr6	42000000	43000000	0.19761
chr6	43000000	44000000	0.216903
chr6	44000000	45000000	0.223334
chr6	45000000	46000000	0.216903
chr6	46000000	47000000	0.218073
chr6	47000000	48000000	0.217488
chr6	48000000	49000000	0.22158
chr6	49000000	50000000	0.229181
chr6	50000000	51000000	0.241458
chr6	51000000	52000000	0.236781
chr6	52000000	53000000	0.242043
chr6	53000000	54000000	0.218073
chr6	54000000	55000000	0.213395
chr6	55000000	56000000	0.209888
chr6	56000000	57000000	0.206964
chr6	57000000	58000000	0.219826
chr6	58000000	59000000	0.21398
chr6	59000000	60000000	0.215734
chr6	60000000	61000000	0.213395
chr6	61000000	62000000	0.225088
chr6	62000000	63000000	0.227427
chr6	63000000	64000000	0.219242
chr6	64000000	65000000	0.209888
chr6	65000000	66000000	0.197025
chr6	66000000	67000000	0.187671
chr6	67000000	68000000	0.181825
chr6	68000000	69000000	0.186502
chr6	69000000	70000000	0.174809
chr6	70000000	71000000	0.173055
chr6	71000000	72000000	0.160777
chr6	72000000	73000000	0.155516
chr6	73000000	74000000	0.171301
chr6	74000000	75000000	0.17247
chr6	75000000	76000000	0.188256
chr6	76000000	77000000	0.201118
chr6	77000000	78000000	0.206964
chr6	78000000	79000000	0.204041
chr6	79000000	80000000	0.212226
chr6	80000000	81000000	0.203456
chr6	81000000	82000000	0.212226
chr6	82000000	83000000	0.217488
chr6	83000000	84000000	0.214565
chr6	84000000	85000000	0.226842
chr6	85000000	86000000	0.219242
chr6	86000000	87000000	0.218657
chr6	87000000	88000000	0.211057
chr6	88000000	89000000	0.22158
chr6	89000000	90000000	0.217488
chr6	90000000	91000000	0.225088
chr6	91000000	92000000	0.228596
chr6	92000000	93000000	0.233858
chr6	93000000	94000000	0.242628
chr6	94000000	95000000	0.23912
chr6	95000000	96000000	0.248474
chr6	96000000	97000000	0.244382
chr6	97000000	98000000	0.236197
chr6	98000000	99000000	0.218073
chr6	99000000	100000000	0.243212
chr6	100000000	101000000	0.242043
chr6	101000000	102000000	0.239704
chr6	102000000	103000000	0.237366
chr6	103000000	104000000	0.226842
chr6	104000000	105000000	0.219826
chr6	105000000	106000000	0.209303
chr6	106000000	107000000	0.205795
chr6	107000000	108000000	0.234443
chr6	108000000	109000000	0.236781
chr6	109000000	110000000	0.209888
chr6	110000000	111000000	0.215734
chr6	111000000	112000000	0.211057
chr6	112000000	113000000	0.21398
chr6	113000000	114000000	0.220411
chr6	114000000	115000000	0.219242
chr6	115000000	116000000	0.223919
chr6	116000000	117000000	0.233858
chr6	117000000	118000000	0.208718
chr6	118000000	119000000	0.224504
chr6	119000000	120000000	0.23035
chr6	120000000	121000000	0.230935
chr6	121000000	122000000	0.237366
chr6	122000000	123000000	0.23912
chr6	123000000	124000000	0.237366
chr6	124000000	125000000	0.243797
chr6	125000000	126000000	0.232689
chr6	126000000	127000000	0.224504
chr6	127000000	128000000	0.232689
chr6	128000000	129000000	0.214565
chr6	129000000	130000000	0.213395
chr6	130000000	131000000	0.202287
chr6	131000000	132000000	0.195271
chr6	132000000	133000000	0.181825
chr6	133000000	134000000	0.192348
chr6	134000000	135000000	0.18884
chr6	135000000	136000000	0.201118
chr6	136000000	137000000	0.22275
chr6	137000000	138000000	0.225088
chr6	138000000	139000000	0.240874
chr6	139000000	140000000	0.235027
chr6	140000000	141000000	0.242043
chr6	141000000	142000000	0.249643
chr6	142000000	143000000	0.245551
chr6	143000000	144000000	0.232689
chr6	144000000	145000000	0.234443
chr6	145000000	146000000	0.21398
chr6	146000000	147000000	0.177147
chr6	147000000	148000000	0.152008
chr6	148000000	149000000	0.123945
chr6	149000000	149517037	0.104651
chr7	0	1000000	0.0420944
chr7	1000000	2000000	0.0660649
chr7	2000000	3000000	0.0853582
chr7	3000000	4000000	0.0935432
chr7	4000000	5000000	0.0993896
chr7	5000000	6000000	0.104651
chr7	6000000	7000000	0.119852
chr7	7000000	8000000	0.134468
chr7	8000000	9000000	0.146161
chr7	9000000	10000000	0.150838
chr7	10000000	11000000	0.160777
chr7	11000000	12000000	0.163116
chr7	12000000	13000000	0.161947
chr7	13000000	14000000	0.169547
chr7	14000000	15000000	0.187086
chr7	15000000	16000000	0.189425
chr7	16000000	17000000	0.182994
chr7	17000000	18000000	0.174809
chr7	18000000	19000000	0.161362
chr7	19000000	20000000	0.152008
chr7	20000000	21000000	0.154931
chr7	21000000	22000000	0.144407
chr7	22000000	23000000	0.144407
chr7	23000000	24000000	0.168962
chr7	24000000	25000000	0.163701
chr7	25000000	26000000	0.171301
chr7	26000000	27000000	0.18124
chr7	27000000	28000000	0.201702
chr7	28000000	29000000	0.203456
chr7	29000000	30000000	0.19761
chr7	30000000	31000000	0.190594
chr7	31000000	32000000	0.199949
chr7	32000000	33000000	0.202872
chr7	33000000	34000000	0.179486
chr7	34000000	35000000	0.175393
chr7	35000000	36000000	0.160193
chr7	36000000	37000000	0.141484
chr7	37000000	38000000	0.11459
chr7	38000000	39000000	0.106405
chr7	39000000	40000000	0.0970511
chr7	40000000	41000000	0.0771731
chr7	41000000	42000000	0.0532027
chr7	42000000	43000000	0.0432637
chr7	43000000	44000000	0.0508641
chr7	44000000	45000000	0.0567106
chr7	45000000	46000000	0.0760038
chr7	46000000	47000000	0.103482
chr7	47000000	48000000	0.127453
chr7	48000000	49000000	0.147915
chr7	49000000	50000000	0.170132
chr7	50000000	51000000	0.18884
chr7	51000000	52000000	0.212226
chr7	52000000	53000000	0.220411
chr7	53000000	54000000	0.218657
chr7	54000000	55000000	0.220411
chr7	55000000	56000000	0.219826
chr7	56000000	57000000	0.215734
chr7	57000000	58000000	0.207549
chr7	58000000	59000000	0.202872
chr7	59000000	60000000	0.204626
chr7	60000000	61000000	0.201118
chr7	61000000	62000000	0.19001
chr7	62000000	63000000	0.19001
chr7	63000000	64000000	0.182994
chr7	64000000	65000000	0.178317
chr7	65000000	66000000	0.178901
chr7	66000000	67000000	0.175393
chr7	67000000	68000000	0.199364
chr7	68000000	69000000	0.204041
chr7	69000000	70000000	0.206964
chr7	70000000	71000000	0.213395
chr7	71000000	72000000	0.22158
chr7	72000000	73000000	0.223334
chr7	73000000	74000000	0.229181
chr7	74000000	75000000	0.234443
chr7	75000000	76000000	0.240289
chr7	76000000	77000000	0.244382
chr7	77000000	78000000	0.227427
chr7	78000000	79000000	0.226842
chr7	79000000	80000000	0.220996
chr7	80000000	81000000	0.236781
chr7	81000000	82000000	0.233858
chr7	82000000	83000000	0.236197
chr7	83000000	84000000	0.235612
chr7	84000000	85000000	0.240289
chr7	85000000	86000000	0.236197
chr7	86000000	87000000	0.230935
chr7	87000000	88000000	0.222165
chr7	88000000	89000000	0.213395
chr7	89000000	90000000	0.219242
chr7	90000000	91000000	0.202287
chr7	91000000	92000000	0.211641
chr7	92000000	93000000	0.201118
chr7	93000000	94000000	0.194687
chr7	94000000	95000000	0.185917
chr7	95000000	96000000	0.187671
chr7	96000000	97000000	0.177732
chr7	97000000	98000000	0.18124
chr7	98000000	99000000	0.185917
chr7	99000000	100000000	0.184748
chr7	100000000	101000000	0.189425
chr7	101000000	102000000	0.193517
chr7	102000000	103000000	0.202872
chr7	103000000	104000000	0.220411
chr7	104000000	105000000	0.218073
chr7	105000000	106000000	0.211057
chr7	106000000	107000000	0.216903
chr7	107000000	108000000	0.22275
chr7	108000000	109000000	0.217488
chr7	109000000	110000000	0.213395
chr7	110000000	111000000	0.211641
chr7	111000000	112000000	0.20638
chr7	112000000	113000000	0.209888
chr7	113000000	114000000	0.19761
chr7	114000000	115000000	0.208134
chr7	115000000	116000000	0.211057
chr7	116000000	117000000	0.214565
chr7	117000000	118000000	0.211057
chr7	118000000	119000000	0.219242
chr7	119000000	120000000	0.226842
chr7	120000000	121000000	0.233273
chr7	121000000	122000000	0.246135
chr7	122000000	123000000	0.247889
chr7	123000000	124000000	0.256074
chr7	124000000	125000000	0.260167
chr7	125000000	126000000	0.268352
chr7	126000000	127000000	0.271275
chr7	127000000	128000000	0.273614
chr7	128000000	129000000	0.280045
chr7	129000000	130000000	0.27186
chr7	130000000	131000000	0.260167
chr7	131000000	132000000	0.261336
chr7	132000000	133000000	0.257244
chr7	133000000	134000000	0.257828
chr7	134000000	135000000	0.249059
chr7	135000000	136000000	0.248474
chr7	136000000	137000000	0.266598
chr7	137000000	138000000	0.274198
chr7	138000000	139000000	0.268937
chr7	139000000	140000000	0.273614
chr7	140000000	141000000	0.274783
chr7	141000000	142000000	0.253151
chr7	142000000	143000000	0.24672
chr7	143000000	144000000	0.236781
chr7	144000000	145000000	0.23035
chr7	145000000	146000000	0.223334
chr7	146000000	147000000	0.204041
chr7	147000000	148000000	0.191179
chr7	148000000	149000000	0.171301
chr7	149000000	150000000	0.145577
chr7	150000000	151000000	0.126283
chr7	151000000	152000000	0.107575
chr7	152000000	152524553	0.0900353
chr8	0	1000000	0.0689881
chr8	1000000	2000000	0.0912046
chr8	2000000	3000000	0.119852
chr8	3000000	4000000	0.136807
chr8	4000000	5000000	0.156685
chr8	5000000	6000000	0.188256
chr8	6000000	7000000	0.210472
chr8	7000000	8000000	0.237366
chr8	8000000	9000000	0.23912
chr8	9000000	10000000	0.243212
chr8	10000000	11000000	0.245551
chr8	11000000	12000000	0.249643
chr8	12000000	13000000	0.243797
chr8	13000000	14000000	0.249643
chr8	14000000	15000000	0.244382
chr8	15000000	16000000	0.294076
chr8	16000000	17000000	0.27186
chr8	17000000	18000000	0.246135
chr8	18000000	19000000	0.235612
chr8	19000000	20000000	0.224504
chr8	20000000	21000000	0.217488
chr8	21000000	22000000	0.211641
chr8	22000000	23000000	0.208134
chr8	23000000	24000000	0.204626
chr8	24000000	25000000	0.215149
chr8	25000000	26000000	0.155516
chr8	26000000	27000000	0.173055
chr8	27000000	28000000	0.186502
chr8	28000000	29000000	0.189425
chr8	29000000	30000000	0.187671
chr8	30000000	31000000	0.193517
chr8	31000000	32000000	0.19761
chr8	32000000	33000000	0.193517
chr8	33000000	34000000	0.189425
chr8	34000000	35000000	0.175393
chr8	35000000	36000000	0.166039
chr8	36000000	37000000	0.160193
chr8	37000000	38000000	0.157269
chr8	38000000	39000000	0.150254
chr8	39000000	40000000	0.149084
chr8	40000000	41000000	0.152008
chr8	41000000	42000000	0.150838
chr8	42000000	43000000	0.163116
chr8	43000000	44000000	0.178317
chr8	44000000	45000000	0.191764
chr8	45000000	46000000	0.19761
chr8	46000000	47000000	0.205795
chr8	47000000	48000000	0.212226
chr8	48000000	49000000	0.218657
chr8	49000000	50000000	0.222165
chr8	50000000	51000000	0.216903
chr8	51000000	52000000	0.209888
chr8	52000000	53000000	0.182409
chr8	53000000	54000000	0.159023
chr8	54000000	55000000	0.154346
chr8	55000000	56000000	0.163701
chr8	56000000	57000000	0.159608
chr8	57000000	58000000	0.170132
chr8	58000000	59000000	0.174809
chr8	59000000	60000000	0.177147
chr8	60000000	61000000	0.174809
chr8	61000000	62000000	0.180655
chr8	62000000	63000000	0.199949
chr8	63000000	64000000	0.209303
chr8	64000000	65000000	0.212811
chr8	65000000	66000000	0.218657
chr8	66000000	67000000	0.22158
chr8	67000000	68000000	0.226258
chr8	68000000	69000000	0.218657
chr8	69000000	70000000	0.218657
chr8	70000000	71000000	0.215149
chr8	71000000	72000000	0.209303
chr8	72000000	73000000	0.209888
chr8	73000000	74000000	0.20521
chr8	74000000	75000000	0.204041
chr8	75000000	76000000	0.191764
chr8	76000000	77000000	0.202872
chr8	77000000	78000000	0.191764
chr8	78000000	79000000	0.199364
chr8	79000000	80000000	0.195856
chr8	80000000	81000000	0.206964
chr8	81000000	82000000	0.20638
chr8	82000000	83000000	0.194687
chr8	83000000	84000000	0.204626
chr8	84000000	85000000	0.199364
chr8	85000000	86000000	0.210472
chr8	86000000	87000000	0.194687
chr8	87000000	88000000	0.184163
chr8	88000000	89000000	0.185332
chr8	89000000	90000000	0.187086
chr8	90000000	91000000	0.177732
chr8	91000000	92000000	0.204041
chr8	92000000	93000000	0.211641
chr8	93000000	94000000	0.202287
chr8	94000000	95000000	0.208718
chr8	95000000	96000000	0.206964
chr8	96000000	97000000	0.211641
chr8	97000000	98000000	0.219242
chr8	98000000	99000000	0.215149
chr8	99000000	100000000	0.215149
chr8	100000000	101000000	0.217488
chr8	101000000	102000000	0.199364
chr8	102000000	103000000	0.195271
chr8	103000000	104000000	0.20521
chr8	104000000	105000000	0.199949
chr8	105000000	106000000	0.192933
chr8	106000000	107000000	0.193517
chr8	107000000	108000000	0.188256
chr8	108000000	109000000	0.210472
chr8	109000000	110000000	0.214565
chr8	110000000	111000000	0.230935
chr8	111000000	112000000	0.232104
chr8	112000000	113000000	0.251982
chr8	113000000	114000000	0.25549
chr8	114000000	115000000	0.265429
chr8	115000000	116000000	0.268352
chr8	116000000	117000000	0.276537
chr8	117000000	118000000	0.281214
chr8	118000000	119000000	0.251982
chr8	119000000	120000000	0.240874
chr8	120000000	121000000	0.225088
chr8	121000000	122000000	0.213395
chr8	122000000	123000000	0.195271
chr8	123000000	124000000	0.192348
chr8	124000000	125000000	0.193517
chr8	125000000	126000000	0.194687
chr8	126000000	127000000	0.193517
chr8	127000000	128000000	0.177147
chr8	128000000	129000000	0.164285
chr8	129000000	130000000	0.153177
chr8	130000000	131000000	0.135053
chr8	131000000	131738871	0.121606
chr9	0	1000000	0.062557
chr9	1000000	2000000	0.0777578
chr9	2000000	3000000	0.0958818
chr9	3000000	4000000	0.111083
chr9	4000000	5000000	0.139145
chr9	5000000	6000000	0.161947
chr9	6000000	7000000	0.183578
chr9	7000000	8000000	0.201118
chr9	8000000	9000000	0.193517
chr9	9000000	10000000	0.20638
chr9	10000000	11000000	0.203456
chr9	11000000	12000000	0.205795
chr9	12000000	13000000	0.197025
chr9	13000000	14000000	0.198195
chr9	14000000	15000000	0.188256
chr9	15000000	16000000	0.19001
chr9	16000000	17000000	0.191764
chr9	17000000	18000000	0.194102
chr9	18000000	19000000	0.201118
chr9	19000000	20000000	0.196441
chr9	20000000	21000000	0.190594
chr9	21000000	22000000	0.191179
chr9	22000000	23000000	0.209303
chr9	23000000	24000000	0.214565
chr9	24000000	25000000	0.218073
chr9	25000000	26000000	0.218073
chr9	26000000	27000000	0.228596
chr9	27000000	28000000	0.232689
chr9	28000000	29000000	0.236197
chr9	29000000	30000000	0.236781
chr9	30000000	31000000	0.245551
chr9	31000000	32000000	0.249643
chr9	32000000	33000000	0.240289
chr9	33000000	34000000	0.23795
chr9	34000000	35000000	0.232689
chr9	35000000	36000000	0.238535
chr9	36000000	37000000	0.219242
chr9	37000000	38000000	0.212226
chr9	38000000	39000000	0.20521
chr9	39000000	40000000	0.198779
chr9	40000000	41000000	0.198779
chr9	41000000	42000000	0.205795
chr9	42000000	43000000	0.207549
chr9	43000000	44000000	0.211641
chr9	44000000	45000000	0.215734
chr9	45000000	46000000	0.212226
chr9	46000000	47000000	0.219242
chr9	47000000	48000000	0.219826
chr9	48000000	49000000	0.223919
chr9	49000000	50000000	0.232104
chr9	50000000	51000000	0.226258
chr9	51000000	52000000	0.218073
chr9	52000000	53000000	0.220996
chr9	53000000	54000000	0.223334
chr9	54000000	55000000	0.230935
chr9	55000000	56000000	0.224504
chr9	56000000	57000000	0.229765
chr9	57000000	58000000	0.244966
chr9	58000000	59000000	0.239704
chr9	59000000	60000000	0.236197
chr9	60000000	61000000	0.243797
chr9	61000000	62000000	0.242628
chr9	62000000	63000000	0.247305
chr9	63000000	64000000	0.246135
chr9	64000000	65000000	0.250228
chr9	65000000	66000000	0.260752
chr9	66000000	67000000	0.251982
chr9	67000000	68000000	0.244966
chr9	68000000	69000000	0.248474
chr9	69000000	70000000	0.244966
chr9	70000000	71000000	0.242628
chr9	71000000	72000000	0.242628
chr9	72000000	73000000	0.233858
chr9	73000000	74000000	0.237366
chr9	74000000	75000000	0.225673
chr9	75000000	76000000	0.211641
chr9	76000000	77000000	0.201118
chr9	77000000	78000000	0.191179
chr9	78000000	79000000	0.187086
chr9	79000000	80000000	0.195271
chr9	80000000	81000000	0.199949
chr9	81000000	82000000	0.20521
chr9	82000000	83000000	0.204626
chr9	83000000	84000000	0.200533
chr9	84000000	85000000	0.19761
chr9	85000000	86000000	0.197025
chr9	86000000	87000000	0.212811
chr9	87000000	88000000	0.219242
chr9	88000000	89000000	0.220996
chr9	89000000	90000000	0.210472
chr9	90000000	91000000	0.201702
chr9	91000000	92000000	0.201118
chr9	92000000	93000000	0.200533
chr9	93000000	94000000	0.204041
chr9	94000000	95000000	0.212226
chr9	95000000	96000000	0.209888
chr9	96000000	97000000	0.209303
chr9	97000000	98000000	0.224504
chr9	98000000	99000000	0.223334
chr9	99000000	100000000	0.236197
chr9	100000000	101000000	0.234443
chr9	101000000	102000000	0.220996
chr9	102000000	103000000	0.217488
chr9	103000000	104000000	0.202872
chr9	104000000	105000000	0.192348
chr9	105000000	106000000	0.197025
chr9	106000000	107000000	0.197025
chr9	107000000	108000000	0.178901
chr9	108000000	109000000	0.175978
chr9	109000000	110000000	0.171301
chr9	110000000	111000000	0.183578
chr9	111000000	112000000	0.203456
chr9	112000000	113000000	0.220411
chr9	113000000	114000000	0.233858
chr9	114000000	115000000	0.235612
chr9	115000000	116000000	0.244382
chr9	116000000	117000000	0.248474
chr9	117000000	118000000	0.24672
chr9	118000000	119000000	0.250228
chr9	119000000	120000000	0.235027
chr9	120000000	121000000	0.205795
chr9	121000000	122000000	0.174809
chr9	122000000	123000000	0.143823
chr9	123000000	124000000	0.117514
chr9	124000000	124076172	0.100559
chr10	0	1000000	0.0514488
chr10	1000000	2000000	0.0777578
chr10	2000000	3000000	0.0952971
chr10	3000000	4000000	0.116344
chr10	4000000	5000000	0.143823
chr10	5000000	6000000	0.166039
chr10	6000000	7000000	0.187671
chr10	7000000	8000000	0.202872
chr10	8000000	9000000	0.214565
chr10	9000000	10000000	0.216319
chr10	10000000	11000000	0.216903
chr10	11000000	12000000	0.220411
chr10	12000000	13000000	0.223919
chr10	13000000	14000000	0.220411
chr10	14000000	15000000	0.215734
chr10	15000000	16000000	0.21398
chr10	16000000	17000000	0.217488
chr10	17000000	18000000	0.227427
chr10	18000000	19000000	0.22158
chr10	19000000	20000000	0.220996
chr10	20000000	21000000	0.228012
chr10	21000000	22000000	0.228596
chr10	22000000	23000000	0.227427
chr10	23000000	24000000	0.230935
chr10	24000000	25000000	0.225673
chr10	25000000	26000000	0.232689
chr10	26000000	27000000	0.229181
chr10	27000000	28000000	0.22158
chr10	28000000	29000000	0.222165
chr10	29000000	30000000	0.22158
chr10	30000000	31000000	0.219242
chr10	31000000	32000000	0.202872
chr10	32000000	33000000	0.216903
chr10	33000000	34000000	0.222165
chr10	34000000	35000000	0.231519
chr10	35000000	36000000	0.226842
chr10	36000000	37000000	0.228596
chr10	37000000	38000000	0.23035
chr10	38000000	39000000	0.253151
chr10	39000000	40000000	0.264844
chr10	40000000	41000000	0.256074
chr10	41000000	42000000	0.265429
chr10	42000000	43000000	0.250813
chr10	43000000	44000000	0.245551
chr10	44000000	45000000	0.233858
chr10	45000000	46000000	0.228012
chr10	46000000	47000000	0.22158
chr10	47000000	48000000	0.216319
chr10	48000000	49000000	0.190594
chr10	49000000	50000000	0.186502
chr10	50000000	51000000	0.198779
chr10	51000000	52000000	0.208134
chr10	52000000	53000000	0.212226
chr10	53000000	54000000	0.212811
chr10	54000000	55000000	0.228012
chr10	55000000	56000000	0.243212
chr10	56000000	57000000	0.247305
chr10	57000000	58000000	0.260752
chr10	58000000	59000000	0.272445
chr10	59000000	60000000	0.265429
chr10	60000000	61000000	0.25549
chr10	61000000	62000000	0.243212
chr10	62000000	63000000	0.240289
chr10	63000000	64000000	0.251397
chr10	64000000	65000000	0.250228
chr10	65000000	66000000	0.244382
chr10	66000000	67000000	0.244966
chr10	67000000	68000000	0.235027
chr10	68000000	69000000	0.226258
chr10	69000000	70000000	0.223919
chr10	70000000	71000000	0.228596
chr10	71000000	72000000	0.23912
chr10	72000000	73000000	0.241458
chr10	73000000	74000000	0.228012
chr10	74000000	75000000	0.205795
chr10	75000000	76000000	0.190594
chr10	76000000	77000000	0.175978
chr10	77000000	78000000	0.174809
chr10	78000000	79000000	0.177732
chr10	79000000	80000000	0.184748
chr10	80000000	81000000	0.179486
chr10	81000000	82000000	0.167793
chr10	82000000	83000000	0.168962
chr10	83000000	84000000	0.174224
chr10	84000000	85000000	0.182409
chr10	85000000	86000000	0.194687
chr10	86000000	87000000	0.207549
chr10	87000000	88000000	0.212226
chr10	88000000	89000000	0.20638
chr10	89000000	90000000	0.20521
chr10	90000000	91000000	0.211641
chr10	91000000	92000000	0.229765
chr10	92000000	93000000	0.229181
chr10	93000000	94000000	0.226258
chr10	94000000	95000000	0.228012
chr10	95000000	96000000	0.229181
chr10	96000000	97000000	0.228012
chr10	97000000	98000000	0.23035
chr10	98000000	99000000	0.234443
chr10	99000000	100000000	0.229181
chr10	100000000	101000000	0.226258
chr10	101000000	102000000	0.209303
chr10	102000000	103000000	0.205795
chr10	103000000	104000000	0.201118
chr10	104000000	105000000	0.19761
chr10	105000000	106000000	0.195271
chr10	106000000	107000000	0.211057
chr10	107000000	108000000	0.199364
chr10	108000000	109000000	0.199364
chr10	109000000	110000000	0.202872
chr10	110000000	111000000	0.202287
chr10	111000000	112000000	0.206964
chr10	112000000	113000000	0.209888
chr10	113000000	114000000	0.211641
chr10	114000000	115000000	0.222165
chr10	115000000	116000000	0.22158
chr10	116000000	117000000	0.211641
chr10	117000000	118000000	0.22275
chr10	118000000	119000000	0.225673
chr10	119000000	120000000	0.223919
chr10	120000000	121000000	0.229765
chr10	121000000	122000000	0.227427
chr10	122000000	123000000	0.219242
chr10	123000000	124000000	0.214565
chr10	124000000	125000000	0.21398
chr10	125000000	126000000	0.199364
chr10	126000000	127000000	0.174809
chr10	127000000	128000000	0.152008
chr10	128000000	129000000	0.129207
chr10	129000000	129993255	0.10699
chr11	0	1000000	0.0765885
chr11	1000000	2000000	0.0882814
chr11	2000000	3000000	0.11576
chr11	3000000	4000000	0.140899
chr11	4000000	5000000	0.157854
chr11	5000000	6000000	0.186502
chr11	6000000	7000000	0.209303
chr11	7000000	8000000	0.223334
chr11	8000000	9000000	0.203456
chr11	9000000	10000000	0.199364
chr11	10000000	11000000	0.201702
chr11	11000000	12000000	0.205795
chr11	12000000	13000000	0.202872
chr11	13000000	14000000	0.192348
chr11	14000000	15000000	0.192933
chr11	15000000	16000000	0.183578
chr11	16000000	17000000	0.174224
chr11	17000000	18000000	0.185332
chr11	18000000	19000000	0.191179
chr11	19000000	20000000	0.198779
chr11	20000000	21000000	0.19761
chr11	21000000	22000000	0.207549
chr11	22000000	23000000	0.205795
chr11	23000000	24000000	0.206964
chr11	24000000	25000000	0.202287
chr11	25000000	26000000	0.202287
chr11	26000000	27000000	0.209888
chr11	27000000	28000000	0.208134
chr11	28000000	29000000	0.208134
chr11	29000000	30000000	0.206964
chr11	30000000	31000000	0.216319
chr11	31000000	32000000	0.208134
chr11	32000000	33000000	0.209303
chr11	33000000	34000000	0.214565
chr11	34000000	35000000	0.226842
chr11	35000000	36000000	0.228596
chr11	36000000	37000000	0.225673
chr11	37000000	38000000	0.219826
chr11	38000000	39000000	0.216903
chr11	39000000	40000000	0.216903
chr11	40000000	41000000	0.20638
chr11	41000000	42000000	0.210472
chr11	42000000	43000000	0.208134
chr11	43000000	44000000	0.208718
chr11	44000000	45000000	0.212226
chr11	45000000	46000000	0.211057
chr11	46000000	47000000	0.217488
chr11	47000000	48000000	0.225088
chr11	48000000	49000000	0.232104
chr11	49000000	50000000	0.235612
chr11	50000000	51000000	0.243797
chr11	51000000	52000000	0.251982
chr11	52000000	53000000	0.277706
chr11	53000000	54000000	0.273029
chr11	54000000	55000000	0.256659
chr11	55000000	56000000	0.256659
chr11	56000000	57000000	0.256074
chr11	57000000	58000000	0.253151
chr11	58000000	59000000	0.254905
chr11	59000000	60000000	0.24672
chr11	60000000	61000000	0.24672
chr11	61000000	62000000	0.240289
chr11	62000000	63000000	0.226842
chr11	63000000	64000000	0.223919
chr11	64000000	65000000	0.232689
chr11	65000000	66000000	0.232104
chr11	66000000	67000000	0.222165
chr11	67000000	68000000	0.226842
chr11	68000000	69000000	0.228596
chr11	69000000	70000000	0.231519
chr11	70000000	71000000	0.218657
chr11	71000000	72000000	0.219242
chr11	72000000	73000000	0.216903
chr11	73000000	74000000	0.219242
chr11	74000000	75000000	0.22158
chr11	75000000	76000000	0.226258
chr11	76000000	77000000	0.236781
chr11	77000000	78000000	0.228596
chr11	78000000	79000000	0.230935
chr11	79000000	80000000	0.236197
chr11	80000000	81000000	0.240874
chr11	81000000	82000000	0.25549
chr11	82000000	83000000	0.262506
chr11	83000000	84000000	0.273029
chr11	84000000	85000000	0.273614
chr11	85000000	86000000	0.27186
chr11	86000000	87000000	0.269521
chr11	87000000	88000000	0.278291
chr11	88000000	89000000	0.275952
chr11	89000000	90000000	0.27186
chr11	90000000	91000000	0.264844
chr11	91000000	92000000	0.247889
chr11	92000000	93000000	0.223334
chr11	93000000	94000000	0.212811
chr11	94000000	95000000	0.212226
chr11	95000000	96000000	0.212226
chr11	96000000	97000000	0.220411
chr11	97000000	98000000	0.219242
chr11	98000000	99000000	0.209888
chr11	99000000	100000000	0.204041
chr11	100000000	101000000	0.219242
chr11	101000000	102000000	0.215734
chr11	102000000	103000000	0.224504
chr11	103000000	104000000	0.23035
chr11	104000000	105000000	0.226258
chr11	105000000	106000000	0.229765
chr11	106000000	107000000	0.215149
chr11	107000000	108000000	0.215149
chr11	108000000	109000000	0.222165
chr11	109000000	110000000	0.23035
chr11	110000000	111000000	0.220411
chr11	111000000	112000000	0.213395
chr11	112000000	113000000	0.202872
chr11	113000000	114000000	0.19761
chr11	114000000	115000000	0.197025
chr11	115000000	116000000	0.184748
chr11	116000000	117000000	0.188256
chr11	117000000	118000000	0.166624
chr11	118000000	119000000	0.140899
chr11	119000000	120000000	0.116344
chr11	120000000	121000000	0.0958818
chr11	121000000	121843856	0.0847735
chr12	0	1000000	0.0532027
chr12	1000000	2000000	0.0719113
chr12	2000000	3000000	0.088866
chr12	3000000	4000000	0.113421
chr12	4000000	5000000	0.136222
chr12	5000000	6000000	0.153762
chr12	6000000	7000000	0.173055
chr12	7000000	8000000	0.191179
chr12	8000000	9000000	0.198779
chr12	9000000	10000000	0.202872
chr12	10000000	11000000	0.206964
chr12	11000000	12000000	0.211057
chr12	12000000	13000000	0.217488
chr12	13000000	14000000	0.210472
chr12	14000000	15000000	0.202872
chr12	15000000	16000000	0.197025
chr12	16000000	17000000	0.197025
chr12	17000000	18000000	0.197025
chr12	18000000	19000000	0.192348
chr12	19000000	20000000	0.185917
chr12	20000000	21000000	0.18124
chr12	21000000	22000000	0.177732
chr12	22000000	23000000	0.175978
chr12	23000000	24000000	0.178317
chr12	24000000	25000000	0.176563
chr12	25000000	26000000	0.184163
chr12	26000000	27000000	0.183578
chr12	27000000	28000000	0.182994
chr12	28000000	29000000	0.183578
chr12	29000000	30000000	0.185917
chr12	30000000	31000000	0.182994
chr12	31000000	32000000	0.180071
chr12	32000000	33000000	0.182409
chr12	33000000	34000000	0.184163
chr12	34000000	35000000	0.192933
chr12	35000000	36000000	0.193517
chr12	36000000	37000000	0.199364
chr12	37000000	38000000	0.19761
chr12	38000000	39000000	0.192348
chr12	39000000	40000000	0.193517
chr12	40000000	41000000	0.198779
chr12	41000000	42000000	0.198779
chr12	42000000	43000000	0.203456
chr12	43000000	44000000	0.198779
chr12	44000000	45000000	0.191179
chr12	45000000	46000000	0.194687
chr12	46000000	47000000	0.191179
chr12	47000000	48000000	0.188256
chr12	48000000	49000000	0.197025
chr12	49000000	50000000	0.194102
chr12	50000000	51000000	0.191764
chr12	51000000	52000000	0.188256
chr12	52000000	53000000	0.185917
chr12	53000000	54000000	0.190594
chr12	54000000	55000000	0.191179
chr12	55000000	56000000	0.18884
chr12	56000000	57000000	0.194687
chr12	57000000	58000000	0.208134
chr12	58000000	59000000	0.198195
chr12	59000000	60000000	0.19761
chr12	60000000	61000000	0.194687
chr12	61000000	62000000	0.194687
chr12	62000000	63000000	0.18884
chr12	63000000	64000000	0.185917
chr12	64000000	65000000	0.191764
chr12	65000000	66000000	0.192933
chr12	66000000	67000000	0.199364
chr12	67000000	68000000	0.186502
chr12	68000000	69000000	0.195856
chr12	69000000	70000000	0.200533
chr12	70000000	71000000	0.201118
chr12	71000000	72000000	0.219242
chr12	72000000	73000000	0.226258
chr12	73000000	74000000	0.229765
chr12	74000000	75000000	0.238535
chr12	75000000	76000000	0.233858
chr12	76000000	77000000	0.226258
chr12	77000000	78000000	0.239704
chr12	78000000	79000000	0.243797
chr12	79000000	80000000	0.247889
chr12	80000000	81000000	0.254321
chr12	81000000	82000000	0.247305
chr12	82000000	83000000	0.235612
chr12	83000000	84000000	0.245551
chr12	84000000	85000000	0.235612
chr12	85000000	86000000	0.242628
chr12	86000000	87000000	0.246135
chr12	87000000	88000000	0.244966
chr12	88000000	89000000	0.243797
chr12	89000000	90000000	0.23795
chr12	90000000	91000000	0.234443
chr12	91000000	92000000	0.229181
chr12	92000000	93000000	0.231519
chr12	93000000	94000000	0.229181
chr12	94000000	95000000	0.236781
chr12	95000000	96000000	0.235612
chr12	96000000	97000000	0.229181
chr12	97000000	98000000	0.225673
chr12	98000000	99000000	0.22275
chr12	99000000	100000000	0.228596
chr12	100000000	101000000	0.225088
chr12	101000000	102000000	0.235027
chr12	102000000	103000000	0.232104
chr12	103000000	104000000	0.233273
chr12	104000000	105000000	0.233858
chr12	105000000	106000000	0.243212
chr12	106000000	107000000	0.244966
chr12	107000000	108000000	0.23912
chr12	108000000	109000000	0.232104
chr12	109000000	110000000	0.218657
chr12	110000000	111000000	0.216319
chr12	111000000	112000000	0.210472
chr12	112000000	113000000	0.208718
chr12	113000000	114000000	0.200533
chr12	114000000	115000000	0.197025
chr12	115000000	116000000	0.180071
chr12	116000000	117000000	0.167793
chr12	117000000	118000000	0.151423
chr12	118000000	119000000	0.136807
chr12	119000000	120000000	0.125114
chr12	120000000	121000000	0.111667
chr12	121000000	121257530	0.088866
chr13	0	1000000	0.0420944
chr13	1000000	2000000	0.0654802
chr13	2000000	3000000	0.0830196
chr13	3000000	4000000	0.101728
chr13	4000000	5000000	0.129207
chr13	5000000	6000000	0.163116
chr13	6000000	7000000	0.19001
chr13	7000000	8000000	0.204626
chr13	8000000	9000000	0.242043
chr13	9000000	10000000	0.258998
chr13	10000000	11000000	0.256659
chr13	11000000	12000000	0.258413
chr13	12000000	13000000	0.264844
chr13	13000000	14000000	0.264259
chr13	14000000	15000000	0.250813
chr13	15000000	16000000	0.246135
chr13	16000000	17000000	0.243212
chr13	17000000	18000000	0.249059
chr13	18000000	19000000	0.231519
chr13	19000000	20000000	0.228012
chr13	20000000	21000000	0.226842
chr13	21000000	22000000	0.226258
chr13	22000000	23000000	0.226258
chr13	23000000	24000000	0.230935
chr13	24000000	25000000	0.244382
chr13	25000000	26000000	0.254321
chr13	26000000	27000000	0.261336
chr13	27000000	28000000	0.264259
chr13	28000000	29000000	0.254321
chr13	29000000	30000000	0.253736
chr13	30000000	31000000	0.256074
chr13	31000000	32000000	0.256074
chr13	32000000	33000000	0.252567
chr13	33000000	34000000	0.248474
chr13	34000000	35000000	0.242628
chr13	35000000	36000000	0.232104
chr13	36000000	37000000	0.226842
chr13	37000000	38000000	0.227427
chr13	38000000	39000000	0.23035
chr13	39000000	40000000	0.228596
chr13	40000000	41000000	0.23035
chr13	41000000	42000000	0.229181
chr13	42000000	43000000	0.246135
chr13	43000000	44000000	0.246135
chr13	44000000	45000000	0.244966
chr13	45000000	46000000	0.237366
chr13	46000000	47000000	0.241458
chr13	47000000	48000000	0.250813
chr13	48000000	49000000	0.250228
chr13	49000000	50000000	0.248474
chr13	50000000	51000000	0.23912
chr13	51000000	52000000	0.235612
chr13	52000000	53000000	0.238535
chr13	53000000	54000000	0.234443
chr13	54000000	55000000	0.246135
chr13	55000000	56000000	0.248474
chr13	56000000	57000000	0.247305
chr13	57000000	58000000	0.232104
chr13	58000000	59000000	0.240289
chr13	59000000	60000000	0.246135
chr13	60000000	61000000	0.243212
chr13	61000000	62000000	0.240289
chr13	62000000	63000000	0.229765
chr13	63000000	64000000	0.226258
chr13	64000000	65000000	0.211641
chr13	65000000	66000000	0.204041
chr13	66000000	67000000	0.195856
chr13	67000000	68000000	0.199364
chr13	68000000	69000000	0.197025
chr13	69000000	70000000	0.195856
chr13	70000000	71000000	0.210472
chr13	71000000	72000000	0.218657
chr13	72000000	73000000	0.201702
chr13	73000000	74000000	0.208718
chr13	74000000	75000000	0.20638
chr13	75000000	76000000	0.203456
chr13	76000000	77000000	0.209888
chr13	77000000	78000000	0.218073
chr13	78000000	79000000	0.204041
chr13	79000000	80000000	0.201702
chr13	80000000	81000000	0.202287
chr13	81000000	82000000	0.194687
chr13	82000000	83000000	0.194687
chr13	83000000	84000000	0.201118
chr13	84000000	85000000	0.209888
chr13	85000000	86000000	0.240874
chr13	86000000	87000000	0.234443
chr13	87000000	88000000	0.219826
chr13	88000000	89000000	0.224504
chr13	89000000	90000000	0.215149
chr13	90000000	91000000	0.218657
chr13	91000000	92000000	0.22158
chr13	92000000	93000000	0.229181
chr13	93000000	94000000	0.227427
chr13	94000000	95000000	0.224504
chr13	95000000	96000000	0.198779
chr13	96000000	97000000	0.192933
chr13	97000000	98000000	0.200533
chr13	98000000	99000000	0.211057
chr13	99000000	100000000	0.223919
chr13	100000000	101000000	0.212226
chr13	101000000	102000000	0.21398
chr13	102000000	103000000	0.211641
chr13	103000000	104000000	0.207549
chr13	104000000	105000000	0.20521
chr13	105000000	106000000	0.208134
chr13	106000000	107000000	0.212226
chr13	107000000	108000000	0.215149
chr13	108000000	109000000	0.218657
chr13	109000000	110000000	0.210472
chr13	110000000	111000000	0.223334
chr13	111000000	112000000	0.218657
chr13	112000000	113000000	0.214565
chr13	113000000	114000000	0.21398
chr13	114000000	115000000	0.211057
chr13	115000000	116000000	0.203456
chr13	116000000	117000000	0.184748
chr13	117000000	118000000	0.159023
chr13	118000000	119000000	0.129207
chr13	119000000	120000000	0.111083
chr13	120000000	120284312	0.0789271
chr14	0	1000000	0.080681
chr14	1000000	2000000	0.105821
chr14	2000000	3000000	0.13096
chr14	3000000	4000000	0.168962
chr14	4000000	5000000	0.194102
chr14	5000000	6000000	0.21398
chr14	6000000	7000000	0.243212
chr14	7000000	8000000	0.259582
chr14	8000000	9000000	0.268352
chr14	9000000	10000000	0.254321
chr14	10000000	11000000	0.233858
chr14	11000000	12000000	0.223919
chr14	12000000	13000000	0.216903
chr14	13000000	14000000	0.19761
chr14	14000000	15000000	0.194102
chr14	15000000	16000000	0.191179
chr14	16000000	17000000	0.182994
chr14	17000000	18000000	0.189425
chr14	18000000	19000000	0.202287
chr14	19000000	20000000	0.210472
chr14	20000000	21000000	0.219826
chr14	21000000	22000000	0.219242
chr14	22000000	23000000	0.219242
chr14	23000000	24000000	0.235612
chr14	24000000	25000000	0.233273
chr14	25000000	26000000	0.233858
chr14	26000000	27000000	0.234443
chr14	27000000	28000000	0.232689
chr14	28000000	29000000	0.236781
chr14	29000000	30000000	0.225088
chr14	30000000	31000000	0.219826
chr14	31000000	32000000	0.226258
chr14	32000000	33000000	0.229765
chr14	33000000	34000000	0.216903
chr14	34000000	35000000	0.208718
chr14	35000000	36000000	0.201702
chr14	36000000	37000000	0.200533
chr14	37000000	38000000	0.200533
chr14	38000000	39000000	0.18124
chr14	39000000	40000000	0.188256
chr14	40000000	41000000	0.185917
chr14	41000000	42000000	0.185332
chr14	42000000	43000000	0.180071
chr14	43000000	44000000	0.179486
chr14	44000000	45000000	0.190594
chr14	45000000	46000000	0.192933
chr14	46000000	47000000	0.200533
chr14	47000000	48000000	0.192933
chr14	48000000	49000000	0.200533
chr14	49000000	50000000	0.187671
chr14	50000000	51000000	0.195856
chr14	51000000	52000000	0.195856
chr14	52000000	53000000	0.201118
chr14	53000000	54000000	0.211057
chr14	54000000	55000000	0.208134
chr14	55000000	56000000	0.219242
chr14	56000000	57000000	0.21398
chr14	57000000	58000000	0.22275
chr14	58000000	59000000	0.220996
chr14	59000000	60000000	0.229181
chr14	60000000	61000000	0.233858
chr14	61000000	62000000	0.238535
chr14	62000000	63000000	0.24672
chr14	63000000	64000000	0.240874
chr14	64000000	65000000	0.246135
chr14	65000000	66000000	0.250228
chr14	66000000	67000000	0.248474
chr14	67000000	68000000	0.247889
chr14	68000000	69000000	0.243797
chr14	69000000	70000000	0.245551
chr14	70000000	71000000	0.229181
chr14	71000000	72000000	0.227427
chr14	72000000	73000000	0.218073
chr14	73000000	74000000	0.214565
chr14	74000000	75000000	0.211057
chr14	75000000	76000000	0.222165
chr14	76000000	77000000	0.218657
chr14	77000000	78000000	0.214565
chr14	78000000	79000000	0.209888
chr14	79000000	80000000	0.201702
chr14	80000000	81000000	0.204626
chr14	81000000	82000000	0.194687
chr14	82000000	83000000	0.189425
chr14	83000000	84000000	0.184163
chr14	84000000	85000000	0.175978
chr14	85000000	86000000	0.149084
chr14	86000000	87000000	0.143238
chr14	87000000	88000000	0.137392
chr14	88000000	89000000	0.135638
chr14	89000000	90000000	0.136807
chr14	90000000	91000000	0.136222
chr14	91000000	92000000	0.133299
chr14	92000000	93000000	0.133884
chr14	93000000	94000000	0.132714
chr14	94000000	95000000	0.132714
[truncated: 666 more rows]

## Sheet: f2(severity3)
no. of chr	from	to	moving average
chr1	0	1000000	0.04691
chr1	1000000	2000000	0.0663604
chr1	2000000	3000000	0.0840947
chr1	3000000	4000000	0.094392
chr1	4000000	5000000	0.111554
chr1	5000000	6000000	0.134437
chr1	6000000	7000000	0.150455
chr1	7000000	8000000	0.167045
chr1	8000000	9000000	0.181347
chr1	9000000	10000000	0.191072
chr1	10000000	11000000	0.180775
chr1	11000000	12000000	0.174482
chr1	12000000	13000000	0.172194
chr1	13000000	14000000	0.184207
chr1	14000000	15000000	0.188212
chr1	15000000	16000000	0.189928
chr1	16000000	17000000	0.199653
chr1	17000000	18000000	0.202514
chr1	18000000	19000000	0.205946
chr1	19000000	20000000	0.197365
chr1	20000000	21000000	0.353541
chr1	21000000	22000000	0.359834
chr1	22000000	23000000	0.362122
chr1	23000000	24000000	0.364982
chr1	24000000	25000000	0.363266
chr1	25000000	26000000	0.356401
chr1	26000000	27000000	0.346676
chr1	27000000	28000000	0.348964
chr1	28000000	29000000	0.346676
chr1	29000000	30000000	0.34496
chr1	30000000	31000000	0.203086
chr1	31000000	32000000	0.206518
chr1	32000000	33000000	0.219104
chr1	33000000	34000000	0.216243
chr1	34000000	35000000	0.21796
chr1	35000000	36000000	0.225969
chr1	36000000	37000000	0.245991
chr1	37000000	38000000	0.247707
chr1	38000000	39000000	0.249996
chr1	39000000	40000000	0.241987
chr1	40000000	41000000	0.23741
chr1	41000000	42000000	0.235694
chr1	42000000	43000000	0.225397
chr1	43000000	44000000	0.229401
chr1	44000000	45000000	0.229973
chr1	45000000	46000000	0.219676
chr1	46000000	47000000	0.200797
chr1	47000000	48000000	0.198509
chr1	48000000	49000000	0.196221
chr1	49000000	50000000	0.211095
chr1	50000000	51000000	0.209951
chr1	51000000	52000000	0.216243
chr1	52000000	53000000	0.216243
chr1	53000000	54000000	0.214527
chr1	54000000	55000000	0.202514
chr1	55000000	56000000	0.213383
chr1	56000000	57000000	0.219104
chr1	57000000	58000000	0.215099
chr1	58000000	59000000	0.222536
chr1	59000000	60000000	0.225969
chr1	60000000	61000000	0.232261
chr1	61000000	62000000	0.219676
chr1	62000000	63000000	0.224825
chr1	63000000	64000000	0.210523
chr1	64000000	65000000	0.218532
chr1	65000000	66000000	0.207662
chr1	66000000	67000000	0.20709
chr1	67000000	68000000	0.213955
chr1	68000000	69000000	0.209951
chr1	69000000	70000000	0.210523
chr1	70000000	71000000	0.201942
chr1	71000000	72000000	0.211667
chr1	72000000	73000000	0.207662
chr1	73000000	74000000	0.215671
chr1	74000000	75000000	0.221392
chr1	75000000	76000000	0.23741
chr1	76000000	77000000	0.232261
chr1	77000000	78000000	0.227113
chr1	78000000	79000000	0.22368
chr1	79000000	80000000	0.226541
chr1	80000000	81000000	0.258577
chr1	81000000	82000000	0.233978
chr1	82000000	83000000	0.227685
chr1	83000000	84000000	0.242559
chr1	84000000	85000000	0.235122
chr1	85000000	86000000	0.228829
chr1	86000000	87000000	0.243131
chr1	87000000	88000000	0.255716
chr1	88000000	89000000	0.249996
chr1	89000000	90000000	0.245419
chr1	90000000	91000000	0.220248
chr1	91000000	92000000	0.240843
chr1	92000000	93000000	0.250568
chr1	93000000	94000000	0.230545
chr1	94000000	95000000	0.241415
chr1	95000000	96000000	0.248852
chr1	96000000	97000000	0.23741
chr1	97000000	98000000	0.227113
chr1	98000000	99000000	0.23455
chr1	99000000	100000000	0.229401
chr1	100000000	101000000	0.227113
chr1	101000000	102000000	0.241987
chr1	102000000	103000000	0.239698
chr1	103000000	104000000	0.254572
chr1	104000000	105000000	0.247135
chr1	105000000	106000000	0.236838
chr1	106000000	107000000	0.230545
chr1	107000000	108000000	0.221964
chr1	108000000	109000000	0.216243
chr1	109000000	110000000	0.220248
chr1	110000000	111000000	0.216816
chr1	111000000	112000000	0.199653
chr1	112000000	113000000	0.198509
chr1	113000000	114000000	0.18764
chr1	114000000	115000000	0.189356
chr1	115000000	116000000	0.185352
chr1	116000000	117000000	0.209951
chr1	117000000	118000000	0.231689
chr1	118000000	119000000	0.246563
chr1	119000000	120000000	0.251712
chr1	120000000	121000000	0.254572
chr1	121000000	122000000	0.258005
chr1	122000000	123000000	0.262009
chr1	123000000	124000000	0.282604
chr1	124000000	125000000	0.299194
chr1	125000000	126000000	0.299766
chr1	126000000	127000000	0.285464
chr1	127000000	128000000	0.266014
chr1	128000000	129000000	0.255144
chr1	129000000	130000000	0.241987
chr1	130000000	131000000	0.249424
chr1	131000000	132000000	0.248852
chr1	132000000	133000000	0.236838
chr1	133000000	134000000	0.215671
chr1	134000000	135000000	0.201942
chr1	135000000	136000000	0.204802
chr1	136000000	137000000	0.195077
chr1	137000000	138000000	0.206518
chr1	138000000	139000000	0.203658
chr1	139000000	140000000	0.205946
chr1	140000000	141000000	0.199081
chr1	141000000	142000000	0.195077
chr1	142000000	143000000	0.200797
chr1	143000000	144000000	0.205946
chr1	144000000	145000000	0.20709
chr1	145000000	146000000	0.199081
chr1	146000000	147000000	0.202514
chr1	147000000	148000000	0.197937
chr1	148000000	149000000	0.203658
chr1	149000000	150000000	0.213383
chr1	150000000	151000000	0.214527
chr1	151000000	152000000	0.225969
chr1	152000000	153000000	0.226541
chr1	153000000	154000000	0.221964
chr1	154000000	155000000	0.221964
chr1	155000000	156000000	0.244847
chr1	156000000	157000000	0.256289
chr1	157000000	158000000	0.253428
chr1	158000000	159000000	0.247135
chr1	159000000	160000000	0.245419
chr1	160000000	161000000	0.256289
chr1	161000000	162000000	0.254
chr1	162000000	163000000	0.262009
chr1	163000000	164000000	0.272879
chr1	164000000	165000000	0.267158
chr1	165000000	166000000	0.256289
chr1	166000000	167000000	0.250568
chr1	167000000	168000000	0.252284
chr1	168000000	169000000	0.254
chr1	169000000	170000000	0.238554
chr1	170000000	171000000	0.222536
chr1	171000000	172000000	0.212239
chr1	172000000	173000000	0.205374
chr1	173000000	174000000	0.197365
chr1	174000000	175000000	0.20423
chr1	175000000	176000000	0.208806
chr1	176000000	177000000	0.216243
chr1	177000000	178000000	0.218532
chr1	178000000	179000000	0.222536
chr1	179000000	180000000	0.225969
chr1	180000000	181000000	0.224825
chr1	181000000	182000000	0.239126
chr1	182000000	183000000	0.236266
chr1	183000000	184000000	0.245991
chr1	184000000	185000000	0.244275
chr1	185000000	186000000	0.243703
chr1	186000000	187000000	0.232261
chr1	187000000	188000000	0.233406
chr1	188000000	189000000	0.236838
chr1	189000000	190000000	0.247707
chr1	190000000	191000000	0.249996
chr1	191000000	192000000	0.247135
chr1	192000000	193000000	0.242559
chr1	193000000	194000000	0.212811
chr1	194000000	195000000	0.188212
chr1	195000000	196000000	0.158464
chr1	196000000	197000000	0.139014
chr1	197000000	197195432	0.114987
chr2	0	1000000	0.0577793
chr2	1000000	2000000	0.0818064
chr2	2000000	3000000	0.108122
chr2	3000000	4000000	0.127572
chr2	4000000	5000000	0.149883
chr2	5000000	6000000	0.17677
chr2	6000000	7000000	0.205946
chr2	7000000	8000000	0.232834
chr2	8000000	9000000	0.244275
chr2	9000000	10000000	0.246563
chr2	10000000	11000000	0.236266
chr2	11000000	12000000	0.232261
chr2	12000000	13000000	0.227685
chr2	13000000	14000000	0.240843
chr2	14000000	15000000	0.243131
chr2	15000000	16000000	0.247135
chr2	16000000	17000000	0.247135
chr2	17000000	18000000	0.244275
chr2	18000000	19000000	0.251712
chr2	19000000	20000000	0.254
chr2	20000000	21000000	0.256289
chr2	21000000	22000000	0.249424
chr2	22000000	23000000	0.247707
chr2	23000000	24000000	0.231117
chr2	24000000	25000000	0.236838
chr2	25000000	26000000	0.222536
chr2	26000000	27000000	0.213383
chr2	27000000	28000000	0.206518
chr2	28000000	29000000	0.205946
chr2	29000000	30000000	0.202514
chr2	30000000	31000000	0.200797
chr2	31000000	32000000	0.209379
chr2	32000000	33000000	0.209951
chr2	33000000	34000000	0.212239
chr2	34000000	35000000	0.211095
chr2	35000000	36000000	0.216243
chr2	36000000	37000000	0.208234
chr2	37000000	38000000	0.206518
chr2	38000000	39000000	0.197937
chr2	39000000	40000000	0.192216
chr2	40000000	41000000	0.202514
chr2	41000000	42000000	0.193933
chr2	42000000	43000000	0.180203
chr2	43000000	44000000	0.177342
chr2	44000000	45000000	0.168189
chr2	45000000	46000000	0.172194
chr2	46000000	47000000	0.178487
chr2	47000000	48000000	0.181347
chr2	48000000	49000000	0.184779
chr2	49000000	50000000	0.185924
chr2	50000000	51000000	0.17105
chr2	51000000	52000000	0.174482
chr2	52000000	53000000	0.200797
chr2	53000000	54000000	0.199653
chr2	54000000	55000000	0.205374
chr2	55000000	56000000	0.200797
chr2	56000000	57000000	0.210523
chr2	57000000	58000000	0.212811
chr2	58000000	59000000	0.208806
chr2	59000000	60000000	0.208234
chr2	60000000	61000000	0.215099
chr2	61000000	62000000	0.227685
chr2	62000000	63000000	0.208806
chr2	63000000	64000000	0.213955
chr2	64000000	65000000	0.209951
chr2	65000000	66000000	0.207662
chr2	66000000	67000000	0.197365
chr2	67000000	68000000	0.198509
chr2	68000000	69000000	0.214527
chr2	69000000	70000000	0.220248
chr2	70000000	71000000	0.225969
chr2	71000000	72000000	0.227113
chr2	72000000	73000000	0.232261
chr2	73000000	74000000	0.256861
chr2	74000000	75000000	0.255144
chr2	75000000	76000000	0.260865
chr2	76000000	77000000	0.258005
chr2	77000000	78000000	0.249996
chr2	78000000	79000000	0.237982
chr2	79000000	80000000	0.228829
chr2	80000000	81000000	0.229973
chr2	81000000	82000000	0.218532
chr2	82000000	83000000	0.215671
chr2	83000000	84000000	0.189928
chr2	84000000	85000000	0.188212
chr2	85000000	86000000	0.176198
chr2	86000000	87000000	0.186496
chr2	87000000	88000000	0.203086
chr2	88000000	89000000	0.198509
chr2	89000000	90000000	0.20423
chr2	90000000	91000000	0.199081
chr2	91000000	92000000	0.204802
chr2	92000000	93000000	0.213955
chr2	93000000	94000000	0.217388
chr2	94000000	95000000	0.254572
chr2	95000000	96000000	0.260865
chr2	96000000	97000000	0.257433
chr2	97000000	98000000	0.258005
chr2	98000000	99000000	0.274023
chr2	99000000	100000000	0.275167
chr2	100000000	101000000	0.282604
chr2	101000000	102000000	0.280316
chr2	102000000	103000000	0.272879
chr2	103000000	104000000	0.272307
chr2	104000000	105000000	0.23455
chr2	105000000	106000000	0.231689
chr2	106000000	107000000	0.224252
chr2	107000000	108000000	0.209379
chr2	108000000	109000000	0.197937
chr2	109000000	110000000	0.198509
chr2	110000000	111000000	0.191072
chr2	111000000	112000000	0.1905
chr2	112000000	113000000	0.193361
chr2	113000000	114000000	0.200225
chr2	114000000	115000000	0.202514
chr2	115000000	116000000	0.201942
chr2	116000000	117000000	0.200797
chr2	117000000	118000000	0.204802
chr2	118000000	119000000	0.20423
chr2	119000000	120000000	0.200797
chr2	120000000	121000000	0.199653
chr2	121000000	122000000	0.20709
chr2	122000000	123000000	0.205374
chr2	123000000	124000000	0.209951
chr2	124000000	125000000	0.208806
chr2	125000000	126000000	0.209379
chr2	126000000	127000000	0.224252
chr2	127000000	128000000	0.226541
chr2	128000000	129000000	0.235122
chr2	129000000	130000000	0.239698
chr2	130000000	131000000	0.241415
chr2	131000000	132000000	0.245419
chr2	132000000	133000000	0.260293
chr2	133000000	134000000	0.246563
chr2	134000000	135000000	0.249996
chr2	135000000	136000000	0.252284
chr2	136000000	137000000	0.247135
chr2	137000000	138000000	0.239126
chr2	138000000	139000000	0.23455
chr2	139000000	140000000	0.227685
chr2	140000000	141000000	0.219104
chr2	141000000	142000000	0.218532
chr2	142000000	143000000	0.20709
chr2	143000000	144000000	0.219104
chr2	144000000	145000000	0.213383
chr2	145000000	146000000	0.212239
chr2	146000000	147000000	0.209951
chr2	147000000	148000000	0.219676
chr2	148000000	149000000	0.212239
chr2	149000000	150000000	0.21796
chr2	150000000	151000000	0.219676
chr2	151000000	152000000	0.203086
chr2	152000000	153000000	0.193933
chr2	153000000	154000000	0.192788
chr2	154000000	155000000	0.20137
chr2	155000000	156000000	0.20709
chr2	156000000	157000000	0.209951
chr2	157000000	158000000	0.217388
chr2	158000000	159000000	0.220248
chr2	159000000	160000000	0.216816
chr2	160000000	161000000	0.227685
chr2	161000000	162000000	0.240843
chr2	162000000	163000000	0.249996
chr2	163000000	164000000	0.241415
chr2	164000000	165000000	0.255144
chr2	165000000	166000000	0.256289
chr2	166000000	167000000	0.266586
chr2	167000000	168000000	0.272879
chr2	168000000	169000000	0.269446
chr2	169000000	170000000	0.268874
chr2	170000000	171000000	0.262581
chr2	171000000	172000000	0.246563
chr2	172000000	173000000	0.25114
chr2	173000000	174000000	0.263153
chr2	174000000	175000000	0.251712
chr2	175000000	176000000	0.243703
chr2	176000000	177000000	0.239126
chr2	177000000	178000000	0.209951
chr2	178000000	179000000	0.193933
chr2	179000000	180000000	0.175626
chr2	180000000	181000000	0.155032
chr2	181000000	181748087	0.141874
chr3	0	1000000	0.0411892
chr3	1000000	2000000	0.0583514
chr3	2000000	3000000	0.070937
chr3	3000000	4000000	0.0921037
chr3	4000000	5000000	0.114987
chr3	5000000	6000000	0.133865
chr3	6000000	7000000	0.148167
chr3	7000000	8000000	0.164757
chr3	8000000	9000000	0.176198
chr3	9000000	10000000	0.183635
chr3	10000000	11000000	0.183635
chr3	11000000	12000000	0.183635
chr3	12000000	13000000	0.18764
chr3	13000000	14000000	0.18764
chr3	14000000	15000000	0.183063
chr3	15000000	16000000	0.184779
chr3	16000000	17000000	0.186496
chr3	17000000	18000000	0.195649
chr3	18000000	19000000	0.189356
chr3	19000000	20000000	0.184779
chr3	20000000	21000000	0.183635
chr3	21000000	22000000	0.189356
chr3	22000000	23000000	0.204802
chr3	23000000	24000000	0.20137
chr3	24000000	25000000	0.205946
chr3	25000000	26000000	0.201942
chr3	26000000	27000000	0.211095
chr3	27000000	28000000	0.212239
chr3	28000000	29000000	0.215099
chr3	29000000	30000000	0.221964
chr3	30000000	31000000	0.23455
chr3	31000000	32000000	0.23741
chr3	32000000	33000000	0.225969
chr3	33000000	34000000	0.22368
chr3	34000000	35000000	0.21796
chr3	35000000	36000000	0.225397
chr3	36000000	37000000	0.219676
chr3	37000000	38000000	0.212811
chr3	38000000	39000000	0.213383
chr3	39000000	40000000	0.205374
chr3	40000000	41000000	0.191644
chr3	41000000	42000000	0.199081
chr3	42000000	43000000	0.20137
chr3	43000000	44000000	0.202514
chr3	44000000	45000000	0.208806
chr3	45000000	46000000	0.199081
chr3	46000000	47000000	0.20137
chr3	47000000	48000000	0.20423
chr3	48000000	49000000	0.20709
chr3	49000000	50000000	0.212239
chr3	50000000	51000000	0.224825
chr3	51000000	52000000	0.214527
chr3	52000000	53000000	0.219676
chr3	53000000	54000000	0.236266
chr3	54000000	55000000	0.235122
chr3	55000000	56000000	0.247707
chr3	56000000	57000000	0.248279
chr3	57000000	58000000	0.246563
chr3	58000000	59000000	0.248279
chr3	59000000	60000000	0.245991
chr3	60000000	61000000	0.239126
chr3	61000000	62000000	0.241987
chr3	62000000	63000000	0.231117
chr3	63000000	64000000	0.223108
chr3	64000000	65000000	0.228829
chr3	65000000	66000000	0.227685
chr3	66000000	67000000	0.224252
chr3	67000000	68000000	0.226541
chr3	68000000	69000000	0.219104
chr3	69000000	70000000	0.215099
chr3	70000000	71000000	0.216243
chr3	71000000	72000000	0.205946
chr3	72000000	73000000	0.207662
chr3	73000000	74000000	0.197937
chr3	74000000	75000000	0.188784
chr3	75000000	76000000	0.179631
chr3	76000000	77000000	0.178487
chr3	77000000	78000000	0.172194
chr3	78000000	79000000	0.192788
chr3	79000000	80000000	0.201942
chr3	80000000	81000000	0.199653
chr3	81000000	82000000	0.202514
chr3	82000000	83000000	0.204802
chr3	83000000	84000000	0.208234
chr3	84000000	85000000	0.22368
chr3	85000000	86000000	0.229401
chr3	86000000	87000000	0.227113
chr3	87000000	88000000	0.233406
chr3	88000000	89000000	0.236838
chr3	89000000	90000000	0.238554
chr3	90000000	91000000	0.237982
chr3	91000000	92000000	0.240843
chr3	92000000	93000000	0.242559
chr3	93000000	94000000	0.243703
chr3	94000000	95000000	0.23455
chr3	95000000	96000000	0.241415
chr3	96000000	97000000	0.241415
chr3	97000000	98000000	0.244847
chr3	98000000	99000000	0.224252
chr3	99000000	100000000	0.22082
chr3	100000000	101000000	0.221392
chr3	101000000	102000000	0.219104
chr3	102000000	103000000	0.22368
chr3	103000000	104000000	0.222536
chr3	104000000	105000000	0.217388
chr3	105000000	106000000	0.204802
chr3	106000000	107000000	0.210523
chr3	107000000	108000000	0.191072
chr3	108000000	109000000	0.185352
chr3	109000000	110000000	0.183063
chr3	110000000	111000000	0.189356
chr3	111000000	112000000	0.191072
chr3	112000000	113000000	0.18764
chr3	113000000	114000000	0.188784
chr3	114000000	115000000	0.193933
chr3	115000000	116000000	0.199653
chr3	116000000	117000000	0.205374
chr3	117000000	118000000	0.215099
chr3	118000000	119000000	0.227685
chr3	119000000	120000000	0.233406
chr3	120000000	121000000	0.225969
chr3	121000000	122000000	0.238554
chr3	122000000	123000000	0.241415
chr3	123000000	124000000	0.254
chr3	124000000	125000000	0.254572
chr3	125000000	126000000	0.254
chr3	126000000	127000000	0.253428
chr3	127000000	128000000	0.253428
chr3	128000000	129000000	0.269446
chr3	129000000	130000000	0.259721
chr3	130000000	131000000	0.265442
chr3	131000000	132000000	0.258577
chr3	132000000	133000000	0.256289
chr3	133000000	134000000	0.253428
chr3	134000000	135000000	0.245419
chr3	135000000	136000000	0.241987
chr3	136000000	137000000	0.24027
chr3	137000000	138000000	0.248852
chr3	138000000	139000000	0.235122
chr3	139000000	140000000	0.248852
chr3	140000000	141000000	0.250568
chr3	141000000	142000000	0.249424
chr3	142000000	143000000	0.257433
chr3	143000000	144000000	0.256289
chr3	144000000	145000000	0.262009
chr3	145000000	146000000	0.264298
chr3	146000000	147000000	0.259721
chr3	147000000	148000000	0.256861
chr3	148000000	149000000	0.26487
chr3	149000000	150000000	0.259721
chr3	150000000	151000000	0.260293
chr3	151000000	152000000	0.251712
chr3	152000000	153000000	0.252284
chr3	153000000	154000000	0.243703
chr3	154000000	155000000	0.23741
chr3	155000000	156000000	0.222536
chr3	156000000	157000000	0.202514
chr3	157000000	158000000	0.179631
chr3	158000000	159000000	0.144734
chr3	159000000	159599783	0.118991
chr4	0	1000000	0.0434775
chr4	1000000	2000000	0.0589235
chr4	2000000	3000000	0.0800902
chr4	3000000	4000000	0.100685
chr4	4000000	5000000	0.122424
chr4	5000000	6000000	0.152171
chr4	6000000	7000000	0.178487
chr4	7000000	8000000	0.198509
chr4	8000000	9000000	0.202514
chr4	9000000	10000000	0.205946
chr4	10000000	11000000	0.210523
chr4	11000000	12000000	0.215099
chr4	12000000	13000000	0.215099
chr4	13000000	14000000	0.219676
chr4	14000000	15000000	0.218532
chr4	15000000	16000000	0.205374
chr4	16000000	17000000	0.197937
chr4	17000000	18000000	0.206518
chr4	18000000	19000000	0.207662
chr4	19000000	20000000	0.206518
chr4	20000000	21000000	0.205946
chr4	21000000	22000000	0.203658
chr4	22000000	23000000	0.200797
chr4	23000000	24000000	0.1905
chr4	24000000	25000000	0.187068
chr4	25000000	26000000	0.189356
chr4	26000000	27000000	0.191644
chr4	27000000	28000000	0.181347
chr4	28000000	29000000	0.186496
chr4	29000000	30000000	0.188212
chr4	30000000	31000000	0.198509
chr4	31000000	32000000	0.204802
chr4	32000000	33000000	0.204802
chr4	33000000	34000000	0.199653
chr4	34000000	35000000	0.211095
chr4	35000000	36000000	0.216816
chr4	36000000	37000000	0.219676
chr4	37000000	38000000	0.220248
chr4	38000000	39000000	0.21796
chr4	39000000	40000000	0.219676
chr4	40000000	41000000	0.215671
chr4	41000000	42000000	0.222536
chr4	42000000	43000000	0.236266
chr4	43000000	44000000	0.249424
chr4	44000000	45000000	0.252284
chr4	45000000	46000000	0.24027
chr4	46000000	47000000	0.236838
chr4	47000000	48000000	0.23741
chr4	48000000	49000000	0.245419
chr4	49000000	50000000	0.24027
chr4	50000000	51000000	0.230545
chr4	51000000	52000000	0.232261
chr4	52000000	53000000	0.227113
chr4	53000000	54000000	0.229973
chr4	54000000	55000000	0.22082
chr4	55000000	56000000	0.232834
chr4	56000000	57000000	0.24027
chr4	57000000	58000000	0.23741
chr4	58000000	59000000	0.224825
chr4	59000000	60000000	0.233978
chr4	60000000	61000000	0.241987
chr4	61000000	62000000	0.226541
chr4	62000000	63000000	0.228257
chr4	63000000	64000000	0.221392
chr4	64000000	65000000	0.226541
chr4	65000000	66000000	0.228829
chr4	66000000	67000000	0.221964
chr4	67000000	68000000	0.229401
chr4	68000000	69000000	0.237982
chr4	69000000	70000000	0.236838
chr4	70000000	71000000	0.229973
chr4	71000000	72000000	0.231689
chr4	72000000	73000000	0.21796
chr4	73000000	74000000	0.221964
chr4	74000000	75000000	0.215671
chr4	75000000	76000000	0.211095
chr4	76000000	77000000	0.210523
chr4	77000000	78000000	0.214527
chr4	78000000	79000000	0.218532
chr4	79000000	80000000	0.212239
chr4	80000000	81000000	0.219104
chr4	81000000	82000000	0.232834
chr4	82000000	83000000	0.247707
chr4	83000000	84000000	0.246563
chr4	84000000	85000000	0.245991
chr4	85000000	86000000	0.236838
chr4	86000000	87000000	0.249424
chr4	87000000	88000000	0.235694
chr4	88000000	89000000	0.229401
chr4	89000000	90000000	0.22082
chr4	90000000	91000000	0.219676
chr4	91000000	92000000	0.20709
chr4	92000000	93000000	0.197937
chr4	93000000	94000000	0.20423
chr4	94000000	95000000	0.202514
chr4	95000000	96000000	0.205374
chr4	96000000	97000000	0.192216
chr4	97000000	98000000	0.199653
chr4	98000000	99000000	0.203086
chr4	99000000	100000000	0.216816
chr4	100000000	101000000	0.213955
chr4	101000000	102000000	0.219676
chr4	102000000	103000000	0.213955
chr4	103000000	104000000	0.209951
chr4	104000000	105000000	0.213383
chr4	105000000	106000000	0.219104
chr4	106000000	107000000	0.220248
chr4	107000000	108000000	0.219676
chr4	108000000	109000000	0.211095
chr4	109000000	110000000	0.20709
chr4	110000000	111000000	0.221392
chr4	111000000	112000000	0.214527
chr4	112000000	113000000	0.22082
chr4	113000000	114000000	0.208234
chr4	114000000	115000000	0.20423
chr4	115000000	116000000	0.199081
chr4	116000000	117000000	0.197365
chr4	117000000	118000000	0.191072
chr4	118000000	119000000	0.207662
chr4	119000000	120000000	0.209379
chr4	120000000	121000000	0.197365
chr4	121000000	122000000	0.199081
chr4	122000000	123000000	0.199081
chr4	123000000	124000000	0.211667
chr4	124000000	125000000	0.20423
chr4	125000000	126000000	0.211095
chr4	126000000	127000000	0.211667
chr4	127000000	128000000	0.216816
chr4	128000000	129000000	0.199653
chr4	129000000	130000000	0.187068
chr4	130000000	131000000	0.181347
chr4	131000000	132000000	0.172194
chr4	132000000	133000000	0.177915
chr4	133000000	134000000	0.168189
chr4	134000000	135000000	0.174482
chr4	135000000	136000000	0.175626
chr4	136000000	137000000	0.17391
chr4	137000000	138000000	0.181919
chr4	138000000	139000000	0.189356
chr4	139000000	140000000	0.195649
chr4	140000000	141000000	0.201942
chr4	141000000	142000000	0.206518
chr4	142000000	143000000	0.205946
chr4	143000000	144000000	0.203658
chr4	144000000	145000000	0.206518
chr4	145000000	146000000	0.210523
chr4	146000000	147000000	0.215099
chr4	147000000	148000000	0.205946
chr4	148000000	149000000	0.200797
chr4	149000000	150000000	0.192216
chr4	150000000	151000000	0.186496
chr4	151000000	152000000	0.170478
chr4	152000000	153000000	0.144162
chr4	153000000	154000000	0.132149
chr4	154000000	155000000	0.112126
chr4	155000000	155630120	0.0835226
chr5	0	1000000	0.0360406
chr5	1000000	2000000	0.0423334
chr5	2000000	3000000	0.0532027
chr5	3000000	4000000	0.0680766
chr5	4000000	5000000	0.0823784
chr5	5000000	6000000	0.0961082
chr5	6000000	7000000	0.105261
chr5	7000000	8000000	0.121851
chr5	8000000	9000000	0.132149
chr5	9000000	10000000	0.141302
chr5	10000000	11000000	0.192788
chr5	11000000	12000000	0.20709
chr5	12000000	13000000	0.214527
chr5	13000000	14000000	0.224252
chr5	14000000	15000000	0.23741
chr5	15000000	16000000	0.244275
chr5	16000000	17000000	0.249424
chr5	17000000	18000000	0.25114
chr5	18000000	19000000	0.24027
chr5	19000000	20000000	0.244275
chr5	20000000	21000000	0.198509
chr5	21000000	22000000	0.185924
chr5	22000000	23000000	0.191644
chr5	23000000	24000000	0.181919
chr5	24000000	25000000	0.181347
chr5	25000000	26000000	0.184207
chr5	26000000	27000000	0.188212
chr5	27000000	28000000	0.196221
chr5	28000000	29000000	0.216243
chr5	29000000	30000000	0.217388
chr5	30000000	31000000	0.210523
chr5	31000000	32000000	0.217388
chr5	32000000	33000000	0.209951
chr5	33000000	34000000	0.219104
chr5	34000000	35000000	0.211667
chr5	35000000	36000000	0.204802
chr5	36000000	37000000	0.203658
chr5	37000000	38000000	0.193933
chr5	38000000	39000000	0.18764
chr5	39000000	40000000	0.193933
chr5	40000000	41000000	0.20137
chr5	41000000	42000000	0.210523
chr5	42000000	43000000	0.217388
chr5	43000000	44000000	0.214527
chr5	44000000	45000000	0.211095
chr5	45000000	46000000	0.209951
chr5	46000000	47000000	0.207662
chr5	47000000	48000000	0.219676
chr5	48000000	49000000	0.216243
chr5	49000000	50000000	0.209951
chr5	50000000	51000000	0.209951
chr5	51000000	52000000	0.205946
chr5	52000000	53000000	0.195077
chr5	53000000	54000000	0.192216
chr5	54000000	55000000	0.191072
chr5	55000000	56000000	0.200225
chr5	56000000	57000000	0.200797
chr5	57000000	58000000	0.186496
chr5	58000000	59000000	0.189928
chr5	59000000	60000000	0.188212
chr5	60000000	61000000	0.188784
chr5	61000000	62000000	0.203658
chr5	62000000	63000000	0.221392
chr5	63000000	64000000	0.229401
chr5	64000000	65000000	0.233406
chr5	65000000	66000000	0.232834
chr5	66000000	67000000	0.228257
chr5	67000000	68000000	0.224825
chr5	68000000	69000000	0.233406
chr5	69000000	70000000	0.243703
chr5	70000000	71000000	0.244847
chr5	71000000	72000000	0.237982
chr5	72000000	73000000	0.224825
chr5	73000000	74000000	0.216816
chr5	74000000	75000000	0.22082
chr5	75000000	76000000	0.222536
chr5	76000000	77000000	0.227113
chr5	77000000	78000000	0.235694
chr5	78000000	79000000	0.223108
chr5	79000000	80000000	0.208806
chr5	80000000	81000000	0.200225
chr5	81000000	82000000	0.197937
chr5	82000000	83000000	0.20423
chr5	83000000	84000000	0.208806
chr5	84000000	85000000	0.205946
chr5	85000000	86000000	0.200797
chr5	86000000	87000000	0.203658
chr5	87000000	88000000	0.211095
chr5	88000000	89000000	0.21796
chr5	89000000	90000000	0.241987
chr5	90000000	91000000	0.262009
chr5	91000000	92000000	0.269446
chr5	92000000	93000000	0.259721
chr5	93000000	94000000	0.25114
chr5	94000000	95000000	0.251712
chr5	95000000	96000000	0.260865
chr5	96000000	97000000	0.262009
chr5	97000000	98000000	0.260293
chr5	98000000	99000000	0.260865
chr5	99000000	100000000	0.246563
chr5	100000000	101000000	0.232834
chr5	101000000	102000000	0.221392
chr5	102000000	103000000	0.230545
chr5	103000000	104000000	0.228257
chr5	104000000	105000000	0.228257
chr5	105000000	106000000	0.231689
chr5	106000000	107000000	0.224825
chr5	107000000	108000000	0.213955
chr5	108000000	109000000	0.205946
chr5	109000000	110000000	0.1905
chr5	110000000	111000000	0.188212
chr5	111000000	112000000	0.183063
chr5	112000000	113000000	0.192788
chr5	113000000	114000000	0.203086
chr5	114000000	115000000	0.20137
chr5	115000000	116000000	0.211095
chr5	116000000	117000000	0.21796
chr5	117000000	118000000	0.225969
chr5	118000000	119000000	0.220248
chr5	119000000	120000000	0.224252
chr5	120000000	121000000	0.220248
chr5	121000000	122000000	0.224252
chr5	122000000	123000000	0.213955
chr5	123000000	124000000	0.215099
chr5	124000000	125000000	0.220248
chr5	125000000	126000000	0.192216
chr5	126000000	127000000	0.212811
chr5	127000000	128000000	0.233406
chr5	128000000	129000000	0.248852
chr5	129000000	130000000	0.272879
chr5	130000000	131000000	0.277455
chr5	131000000	132000000	0.271734
chr5	132000000	133000000	0.272307
chr5	133000000	134000000	0.266014
chr5	134000000	135000000	0.267158
chr5	135000000	136000000	0.272307
chr5	136000000	137000000	0.254572
chr5	137000000	138000000	0.243703
chr5	138000000	139000000	0.236266
chr5	139000000	140000000	0.215671
chr5	140000000	141000000	0.214527
chr5	141000000	142000000	0.221392
chr5	142000000	143000000	0.219104
chr5	143000000	144000000	0.21796
chr5	144000000	145000000	0.216816
chr5	145000000	146000000	0.216243
chr5	146000000	147000000	0.221964
chr5	147000000	148000000	0.225397
chr5	148000000	149000000	0.205374
chr5	149000000	150000000	0.186496
chr5	150000000	151000000	0.167045
chr5	151000000	152000000	0.145306
chr5	152000000	152537259	0.124712
chr6	0	1000000	0.0354685
chr6	1000000	2000000	0.0640721
chr6	2000000	3000000	0.0852388
chr6	3000000	4000000	0.0989686
chr6	4000000	5000000	0.123568
chr6	5000000	6000000	0.14073
chr6	6000000	7000000	0.15446
chr6	7000000	8000000	0.174482
chr6	8000000	9000000	0.192216
chr6	9000000	10000000	0.194505
chr6	10000000	11000000	0.196793
chr6	11000000	12000000	0.191072
chr6	12000000	13000000	0.188212
chr6	13000000	14000000	0.189928
chr6	14000000	15000000	0.187068
chr6	15000000	16000000	0.185352
chr6	16000000	17000000	0.192216
chr6	17000000	18000000	0.1905
chr6	18000000	19000000	0.183063
chr6	19000000	20000000	0.18764
chr6	20000000	21000000	0.191072
chr6	21000000	22000000	0.188212
chr6	22000000	23000000	0.184779
chr6	23000000	24000000	0.195077
chr6	24000000	25000000	0.202514
chr6	25000000	26000000	0.210523
chr6	26000000	27000000	0.215671
chr6	27000000	28000000	0.222536
chr6	28000000	29000000	0.235122
chr6	29000000	30000000	0.241987
chr6	30000000	31000000	0.244847
chr6	31000000	32000000	0.259721
chr6	32000000	33000000	0.280316
chr6	33000000	34000000	0.277455
chr6	34000000	35000000	0.276311
chr6	35000000	36000000	0.285464
chr6	36000000	37000000	0.282604
chr6	37000000	38000000	0.279743
chr6	38000000	39000000	0.275739
chr6	39000000	40000000	0.264298
chr6	40000000	41000000	0.254572
chr6	41000000	42000000	0.232834
chr6	42000000	43000000	0.219676
chr6	43000000	44000000	0.245991
chr6	44000000	45000000	0.236266
chr6	45000000	46000000	0.229401
chr6	46000000	47000000	0.228257
chr6	47000000	48000000	0.224252
chr6	48000000	49000000	0.221964
chr6	49000000	50000000	0.227685
chr6	50000000	51000000	0.23741
chr6	51000000	52000000	0.257433
chr6	52000000	53000000	0.255144
chr6	53000000	54000000	0.224252
chr6	54000000	55000000	0.224825
chr6	55000000	56000000	0.219676
chr6	56000000	57000000	0.220248
chr6	57000000	58000000	0.22082
chr6	58000000	59000000	0.220248
chr6	59000000	60000000	0.219104
chr6	60000000	61000000	0.221392
chr6	61000000	62000000	0.209951
chr6	62000000	63000000	0.217388
chr6	63000000	64000000	0.20709
chr6	64000000	65000000	0.193933
chr6	65000000	66000000	0.183063
chr6	66000000	67000000	0.17391
chr6	67000000	68000000	0.175626
chr6	68000000	69000000	0.181919
chr6	69000000	70000000	0.179059
chr6	70000000	71000000	0.172766
chr6	71000000	72000000	0.160752
chr6	72000000	73000000	0.156748
chr6	73000000	74000000	0.17105
chr6	74000000	75000000	0.185352
chr6	75000000	76000000	0.191644
chr6	76000000	77000000	0.200225
chr6	77000000	78000000	0.202514
chr6	78000000	79000000	0.193361
chr6	79000000	80000000	0.196793
chr6	80000000	81000000	0.199081
chr6	81000000	82000000	0.212239
chr6	82000000	83000000	0.21796
chr6	83000000	84000000	0.219676
chr6	84000000	85000000	0.221392
chr6	85000000	86000000	0.228257
chr6	86000000	87000000	0.22082
chr6	87000000	88000000	0.22082
chr6	88000000	89000000	0.228257
chr6	89000000	90000000	0.243131
chr6	90000000	91000000	0.246563
chr6	91000000	92000000	0.246563
chr6	92000000	93000000	0.255716
chr6	93000000	94000000	0.260293
chr6	94000000	95000000	0.268302
chr6	95000000	96000000	0.275739
chr6	96000000	97000000	0.28146
chr6	97000000	98000000	0.275167
chr6	98000000	99000000	0.266014
chr6	99000000	100000000	0.268874
chr6	100000000	101000000	0.27059
chr6	101000000	102000000	0.263725
chr6	102000000	103000000	0.249424
chr6	103000000	104000000	0.238554
chr6	104000000	105000000	0.23455
chr6	105000000	106000000	0.229401
chr6	106000000	107000000	0.230545
chr6	107000000	108000000	0.245419
chr6	108000000	109000000	0.250568
chr6	109000000	110000000	0.237982
chr6	110000000	111000000	0.23741
chr6	111000000	112000000	0.232834
chr6	112000000	113000000	0.21796
chr6	113000000	114000000	0.217388
chr6	114000000	115000000	0.210523
chr6	115000000	116000000	0.209379
chr6	116000000	117000000	0.203658
chr6	117000000	118000000	0.191644
chr6	118000000	119000000	0.192788
chr6	119000000	120000000	0.181347
chr6	120000000	121000000	0.17391
chr6	121000000	122000000	0.182491
chr6	122000000	123000000	0.20709
chr6	123000000	124000000	0.210523
chr6	124000000	125000000	0.225397
chr6	125000000	126000000	0.220248
chr6	126000000	127000000	0.219676
chr6	127000000	128000000	0.223108
chr6	128000000	129000000	0.223108
chr6	129000000	130000000	0.228829
chr6	130000000	131000000	0.232834
chr6	131000000	132000000	0.239126
chr6	132000000	133000000	0.219676
chr6	133000000	134000000	0.227685
chr6	134000000	135000000	0.205946
chr6	135000000	136000000	0.211095
chr6	136000000	137000000	0.226541
chr6	137000000	138000000	0.23455
chr6	138000000	139000000	0.235122
chr6	139000000	140000000	0.240843
chr6	140000000	141000000	0.243131
chr6	141000000	142000000	0.241987
chr6	142000000	143000000	0.244847
chr6	143000000	144000000	0.243131
chr6	144000000	145000000	0.252284
chr6	145000000	146000000	0.228257
chr6	146000000	147000000	0.198509
chr6	147000000	148000000	0.167045
chr6	148000000	149000000	0.144162
chr6	149000000	149517037	0.114987
chr7	0	1000000	0.0497703
chr7	1000000	2000000	0.0640721
chr7	2000000	3000000	0.0840947
chr7	3000000	4000000	0.0915316
chr7	4000000	5000000	0.0961082
chr7	5000000	6000000	0.101257
chr7	6000000	7000000	0.121851
chr7	7000000	8000000	0.148739
chr7	8000000	9000000	0.159036
chr7	9000000	10000000	0.159608
chr7	10000000	11000000	0.169906
chr7	11000000	12000000	0.184207
chr7	12000000	13000000	0.185352
chr7	13000000	14000000	0.198509
chr7	14000000	15000000	0.209951
chr7	15000000	16000000	0.216243
chr7	16000000	17000000	0.203658
chr7	17000000	18000000	0.188212
chr7	18000000	19000000	0.175626
chr7	19000000	20000000	0.165329
chr7	20000000	21000000	0.161897
chr7	21000000	22000000	0.150455
chr7	22000000	23000000	0.15732
chr7	23000000	24000000	0.158464
chr7	24000000	25000000	0.167617
chr7	25000000	26000000	0.176198
chr7	26000000	27000000	0.197365
chr7	27000000	28000000	0.214527
chr7	28000000	29000000	0.215099
chr7	29000000	30000000	0.212811
chr7	30000000	31000000	0.216243
chr7	31000000	32000000	0.231689
chr7	32000000	33000000	0.241415
chr7	33000000	34000000	0.244847
chr7	34000000	35000000	0.243131
chr7	35000000	36000000	0.223108
chr7	36000000	37000000	0.193933
chr7	37000000	38000000	0.165329
chr7	38000000	39000000	0.160752
chr7	39000000	40000000	0.149311
chr7	40000000	41000000	0.118991
chr7	41000000	42000000	0.0886712
chr7	42000000	43000000	0.0772298
chr7	43000000	44000000	0.0795181
chr7	44000000	45000000	0.0829505
chr7	45000000	46000000	0.11327
chr7	46000000	47000000	0.144162
chr7	47000000	48000000	0.152171
chr7	48000000	49000000	0.174482
chr7	49000000	50000000	0.200797
chr7	50000000	51000000	0.22368
chr7	51000000	52000000	0.241415
chr7	52000000	53000000	0.241987
chr7	53000000	54000000	0.235122
chr7	54000000	55000000	0.231117
chr7	55000000	56000000	0.222536
chr7	56000000	57000000	0.203658
chr7	57000000	58000000	0.213383
chr7	58000000	59000000	0.208806
chr7	59000000	60000000	0.213383
chr7	60000000	61000000	0.21796
chr7	61000000	62000000	0.213955
chr7	62000000	63000000	0.215099
chr7	63000000	64000000	0.218532
chr7	64000000	65000000	0.208806
chr7	65000000	66000000	0.20423
chr7	66000000	67000000	0.224252
chr7	67000000	68000000	0.232261
chr7	68000000	69000000	0.243131
chr7	69000000	70000000	0.245991
chr7	70000000	71000000	0.245419
chr7	71000000	72000000	0.258005
chr7	72000000	73000000	0.264298
chr7	73000000	74000000	0.263725
chr7	74000000	75000000	0.277455
chr7	75000000	76000000	0.284892
chr7	76000000	77000000	0.277455
chr7	77000000	78000000	0.279171
chr7	78000000	79000000	0.268874
chr7	79000000	80000000	0.261437
chr7	80000000	81000000	0.258577
chr7	81000000	82000000	0.264298
chr7	82000000	83000000	0.25114
chr7	83000000	84000000	0.252284
chr7	84000000	85000000	0.243131
chr7	85000000	86000000	0.247135
chr7	86000000	87000000	0.240843
chr7	87000000	88000000	0.231117
chr7	88000000	89000000	0.228257
chr7	89000000	90000000	0.224825
chr7	90000000	91000000	0.22368
chr7	91000000	92000000	0.211095
chr7	92000000	93000000	0.211667
chr7	93000000	94000000	0.208806
chr7	94000000	95000000	0.210523
chr7	95000000	96000000	0.200797
chr7	96000000	97000000	0.200797
chr7	97000000	98000000	0.199081
chr7	98000000	99000000	0.203086
chr7	99000000	100000000	0.20137
chr7	100000000	101000000	0.198509
chr7	101000000	102000000	0.199081
chr7	102000000	103000000	0.196793
chr7	103000000	104000000	0.188784
chr7	104000000	105000000	0.191072
chr7	105000000	106000000	0.189356
chr7	106000000	107000000	0.179059
chr7	107000000	108000000	0.181919
chr7	108000000	109000000	0.179059
chr7	109000000	110000000	0.182491
chr7	110000000	111000000	0.191644
chr7	111000000	112000000	0.194505
chr7	112000000	113000000	0.204802
chr7	113000000	114000000	0.222536
chr7	114000000	115000000	0.224252
chr7	115000000	116000000	0.232261
chr7	116000000	117000000	0.250568
chr7	117000000	118000000	0.256289
chr7	118000000	119000000	0.262581
chr7	119000000	120000000	0.275739
chr7	120000000	121000000	0.278027
chr7	121000000	122000000	0.282604
chr7	122000000	123000000	0.288897
chr7	123000000	124000000	0.295762
chr7	124000000	125000000	0.304915
chr7	125000000	126000000	0.315212
chr7	126000000	127000000	0.3175
chr7	127000000	128000000	0.315784
chr7	128000000	129000000	0.31178
chr7	129000000	130000000	0.296906
chr7	130000000	131000000	0.288897
chr7	131000000	132000000	0.283748
chr7	132000000	133000000	0.277455
chr7	133000000	134000000	0.263153
chr7	134000000	135000000	0.258577
chr7	135000000	136000000	0.248852
chr7	136000000	137000000	0.256861
chr7	137000000	138000000	0.257433
chr7	138000000	139000000	0.26487
chr7	139000000	140000000	0.266586
chr7	140000000	141000000	0.268302
chr7	141000000	142000000	0.263153
chr7	142000000	143000000	0.252856
chr7	143000000	144000000	0.252856
chr7	144000000	145000000	0.25114
chr7	145000000	146000000	0.24027
chr7	146000000	147000000	0.226541
chr7	147000000	148000000	0.231117
chr7	148000000	149000000	0.206518
chr7	149000000	150000000	0.181919
chr7	150000000	151000000	0.156748
chr7	151000000	152000000	0.137297
chr7	152000000	152524553	0.117847
chr8	0	1000000	0.0617838
chr8	1000000	2000000	0.0840947
chr8	2000000	3000000	0.104689
chr8	3000000	4000000	0.126428
chr8	4000000	5000000	0.152171
chr8	5000000	6000000	0.177342
chr8	6000000	7000000	0.217388
chr8	7000000	8000000	0.25114
chr8	8000000	9000000	0.268302
chr8	9000000	10000000	0.259149
chr8	10000000	11000000	0.271734
chr8	11000000	12000000	0.272307
chr8	12000000	13000000	0.27059
chr8	13000000	14000000	0.272879
chr8	14000000	15000000	0.263725
chr8	15000000	16000000	0.31178
chr8	16000000	17000000	0.271734
chr8	17000000	18000000	0.24027
chr8	18000000	19000000	0.23455
chr8	19000000	20000000	0.23741
chr8	20000000	21000000	0.22082
chr8	21000000	22000000	0.230545
chr8	22000000	23000000	0.230545
chr8	23000000	24000000	0.223108
chr8	24000000	25000000	0.232834
chr8	25000000	26000000	0.188212
chr8	26000000	27000000	0.208234
chr8	27000000	28000000	0.22082
chr8	28000000	29000000	0.22368
chr8	29000000	30000000	0.215671
chr8	30000000	31000000	0.21796
chr8	31000000	32000000	0.211095
chr8	32000000	33000000	0.211667
chr8	33000000	34000000	0.209951
chr8	34000000	35000000	0.198509
chr8	35000000	36000000	0.179631
chr8	36000000	37000000	0.173338
chr8	37000000	38000000	0.179059
chr8	38000000	39000000	0.177915
chr8	39000000	40000000	0.174482
chr8	40000000	41000000	0.17677
chr8	41000000	42000000	0.177342
chr8	42000000	43000000	0.176198
chr8	43000000	44000000	0.193361
chr8	44000000	45000000	0.208234
chr8	45000000	46000000	0.22368
chr8	46000000	47000000	0.231689
chr8	47000000	48000000	0.227113
chr8	48000000	49000000	0.21796
chr8	49000000	50000000	0.226541
chr8	50000000	51000000	0.227685
chr8	51000000	52000000	0.216243
chr8	52000000	53000000	0.197937
chr8	53000000	54000000	0.176198
chr8	54000000	55000000	0.168189
chr8	55000000	56000000	0.16018
chr8	56000000	57000000	0.15446
chr8	57000000	58000000	0.161324
chr8	58000000	59000000	0.168189
chr8	59000000	60000000	0.172766
chr8	60000000	61000000	0.17105
chr8	61000000	62000000	0.176198
chr8	62000000	63000000	0.196793
chr8	63000000	64000000	0.217388
chr8	64000000	65000000	0.209951
chr8	65000000	66000000	0.224252
chr8	66000000	67000000	0.231117
chr8	67000000	68000000	0.238554
chr8	68000000	69000000	0.229401
chr8	69000000	70000000	0.230545
chr8	70000000	71000000	0.224252
chr8	71000000	72000000	0.22082
chr8	72000000	73000000	0.215099
chr8	73000000	74000000	0.199081
chr8	74000000	75000000	0.205374
chr8	75000000	76000000	0.202514
chr8	76000000	77000000	0.203086
chr8	77000000	78000000	0.193361
chr8	78000000	79000000	0.204802
chr8	79000000	80000000	0.198509
chr8	80000000	81000000	0.199081
chr8	81000000	82000000	0.195077
chr8	82000000	83000000	0.18764
chr8	83000000	84000000	0.1905
chr8	84000000	85000000	0.203086
chr8	85000000	86000000	0.199081
chr8	86000000	87000000	0.197365
chr8	87000000	88000000	0.20709
chr8	88000000	89000000	0.203086
chr8	89000000	90000000	0.203658
chr8	90000000	91000000	0.208234
chr8	91000000	92000000	0.225397
chr8	92000000	93000000	0.237982
chr8	93000000	94000000	0.247135
chr8	94000000	95000000	0.23455
chr8	95000000	96000000	0.228257
chr8	96000000	97000000	0.231117
chr8	97000000	98000000	0.222536
chr8	98000000	99000000	0.219676
chr8	99000000	100000000	0.213955
chr8	100000000	101000000	0.212239
chr8	101000000	102000000	0.211095
chr8	102000000	103000000	0.208234
chr8	103000000	104000000	0.200225
chr8	104000000	105000000	0.208806
chr8	105000000	106000000	0.211667
chr8	106000000	107000000	0.212811
chr8	107000000	108000000	0.228829
chr8	108000000	109000000	0.237982
chr8	109000000	110000000	0.25114
chr8	110000000	111000000	0.262581
chr8	111000000	112000000	0.272307
chr8	112000000	113000000	0.28718
chr8	113000000	114000000	0.290041
chr8	114000000	115000000	0.294617
chr8	115000000	116000000	0.321505
chr8	116000000	117000000	0.328942
chr8	117000000	118000000	0.322649
chr8	118000000	119000000	0.320933
chr8	119000000	120000000	0.308347
chr8	120000000	121000000	0.294617
chr8	121000000	122000000	0.275739
chr8	122000000	123000000	0.263725
chr8	123000000	124000000	0.264298
chr8	124000000	125000000	0.259721
chr8	125000000	126000000	0.244847
chr8	126000000	127000000	0.236838
chr8	127000000	128000000	0.208806
chr8	128000000	129000000	0.186496
chr8	129000000	130000000	0.170478
chr8	130000000	131000000	0.152743
chr8	131000000	131738871	0.133293
chr9	0	1000000	0.0520586
chr9	1000000	2000000	0.0669325
chr9	2000000	3000000	0.086383
chr9	3000000	4000000	0.104689
chr9	4000000	5000000	0.128144
chr9	5000000	6000000	0.145879
chr9	6000000	7000000	0.161897
chr9	7000000	8000000	0.183635
chr9	8000000	9000000	0.189356
chr9	9000000	10000000	0.18764
chr9	10000000	11000000	0.189356
chr9	11000000	12000000	0.209951
chr9	12000000	13000000	0.205374
chr9	13000000	14000000	0.215099
chr9	14000000	15000000	0.20137
chr9	15000000	16000000	0.211095
chr9	16000000	17000000	0.216243
chr9	17000000	18000000	0.214527
chr9	18000000	19000000	0.220248
chr9	19000000	20000000	0.228829
chr9	20000000	21000000	0.232834
chr9	21000000	22000000	0.216816
chr9	22000000	23000000	0.227113
chr9	23000000	24000000	0.230545
chr9	24000000	25000000	0.243131
chr9	25000000	26000000	0.243131
chr9	26000000	27000000	0.258005
chr9	27000000	28000000	0.274023
chr9	28000000	29000000	0.269446
chr9	29000000	30000000	0.271162
chr9	30000000	31000000	0.275167
chr9	31000000	32000000	0.284892
chr9	32000000	33000000	0.280888
chr9	33000000	34000000	0.263153
chr9	34000000	35000000	0.256289
chr9	35000000	36000000	0.244847
chr9	36000000	37000000	0.23455
chr9	37000000	38000000	0.22082
chr9	38000000	39000000	0.228257
chr9	39000000	40000000	0.219676
chr9	40000000	41000000	0.211667
chr9	41000000	42000000	0.205946
chr9	42000000	43000000	0.208234
chr9	43000000	44000000	0.216816
chr9	44000000	45000000	0.222536
chr9	45000000	46000000	0.232261
chr9	46000000	47000000	0.232834
chr9	47000000	48000000	0.233406
chr9	48000000	49000000	0.232261
chr9	49000000	50000000	0.229401
chr9	50000000	51000000	0.233978
chr9	51000000	52000000	0.231117
chr9	52000000	53000000	0.227685
chr9	53000000	54000000	0.226541
chr9	54000000	55000000	0.224825
chr9	55000000	56000000	0.225969
chr9	56000000	57000000	0.22082
chr9	57000000	58000000	0.216243
chr9	58000000	59000000	0.213383
chr9	59000000	60000000	0.212811
chr9	60000000	61000000	0.206518
chr9	61000000	62000000	0.209379
chr9	62000000	63000000	0.214527
chr9	63000000	64000000	0.220248
chr9	64000000	65000000	0.230545
chr9	65000000	66000000	0.232261
chr9	66000000	67000000	0.239126
chr9	67000000	68000000	0.243131
chr9	68000000	69000000	0.242559
chr9	69000000	70000000	0.253428
chr9	70000000	71000000	0.269446
chr9	71000000	72000000	0.266586
chr9	72000000	73000000	0.262581
chr9	73000000	74000000	0.260865
chr9	74000000	75000000	0.261437
chr9	75000000	76000000	0.252284
chr9	76000000	77000000	0.238554
chr9	77000000	78000000	0.24027
chr9	78000000	79000000	0.239126
chr9	79000000	80000000	0.231689
chr9	80000000	81000000	0.221392
chr9	81000000	82000000	0.227113
chr9	82000000	83000000	0.235122
chr9	83000000	84000000	0.232261
chr9	84000000	85000000	0.236266
chr9	85000000	86000000	0.231117
chr9	86000000	87000000	0.240843
chr9	87000000	88000000	0.239126
chr9	88000000	89000000	0.235122
chr9	89000000	90000000	0.231689
chr9	90000000	91000000	0.236266
chr9	91000000	92000000	0.236266
chr9	92000000	93000000	0.231117
chr9	93000000	94000000	0.224825
chr9	94000000	95000000	0.208806
chr9	95000000	96000000	0.212239
chr9	96000000	97000000	0.218532
chr9	97000000	98000000	0.219676
chr9	98000000	99000000	0.22368
chr9	99000000	100000000	0.228257
chr9	100000000	101000000	0.221964
chr9	101000000	102000000	0.209951
chr9	102000000	103000000	0.20709
chr9	103000000	104000000	0.205946
chr9	104000000	105000000	0.205374
chr9	105000000	106000000	0.211095
chr9	106000000	107000000	0.197937
chr9	107000000	108000000	0.193361
chr9	108000000	109000000	0.203086
chr9	109000000	110000000	0.195649
chr9	110000000	111000000	0.205374
chr9	111000000	112000000	0.217388
chr9	112000000	113000000	0.22368
chr9	113000000	114000000	0.23741
chr9	114000000	115000000	0.254572
chr9	115000000	116000000	0.260293
chr9	116000000	117000000	0.260865
chr9	117000000	118000000	0.262581
chr9	118000000	119000000	0.256861
chr9	119000000	120000000	0.248852
chr9	120000000	121000000	0.220248
chr9	121000000	122000000	0.193933
chr9	122000000	123000000	0.166473
chr9	123000000	124000000	0.137869
chr9	124000000	124076172	0.102973
chr10	0	1000000	0.0366126
chr10	1000000	2000000	0.0646442
chr10	2000000	3000000	0.0829505
chr10	3000000	4000000	0.105261
chr10	4000000	5000000	0.132721
chr10	5000000	6000000	0.15732
chr10	6000000	7000000	0.173338
chr10	7000000	8000000	0.192216
chr10	8000000	9000000	0.20137
chr10	9000000	10000000	0.20709
chr10	10000000	11000000	0.212239
chr10	11000000	12000000	0.206518
chr10	12000000	13000000	0.205374
chr10	13000000	14000000	0.20709
chr10	14000000	15000000	0.195649
chr10	15000000	16000000	0.194505
chr10	16000000	17000000	0.195077
chr10	17000000	18000000	0.200225
chr10	18000000	19000000	0.206518
chr10	19000000	20000000	0.213955
chr10	20000000	21000000	0.208234
chr10	21000000	22000000	0.200225
chr10	22000000	23000000	0.201942
chr10	23000000	24000000	0.196221
chr10	24000000	25000000	0.201942
chr10	25000000	26000000	0.202514
chr10	26000000	27000000	0.201942
chr10	27000000	28000000	0.196793
chr10	28000000	29000000	0.198509
chr10	29000000	30000000	0.195649
chr10	30000000	31000000	0.202514
chr10	31000000	32000000	0.206518
chr10	32000000	33000000	0.213955
chr10	33000000	34000000	0.221392
chr10	34000000	35000000	0.216243
chr10	35000000	36000000	0.212811
chr10	36000000	37000000	0.225397
chr10	37000000	38000000	0.221964
chr10	38000000	39000000	0.217388
chr10	39000000	40000000	0.220248
chr10	40000000	41000000	0.218532
chr10	41000000	42000000	0.217388
chr10	42000000	43000000	0.211095
chr10	43000000	44000000	0.197365
chr10	44000000	45000000	0.196221
chr10	45000000	46000000	0.193361
chr10	46000000	47000000	0.180203
chr10	47000000	48000000	0.188784
chr10	48000000	49000000	0.187068
chr10	49000000	50000000	0.180775
chr10	50000000	51000000	0.177342
chr10	51000000	52000000	0.1905
chr10	52000000	53000000	0.191644
chr10	53000000	54000000	0.203086
chr10	54000000	55000000	0.214527
chr10	55000000	56000000	0.227685
chr10	56000000	57000000	0.230545
chr10	57000000	58000000	0.221964
chr10	58000000	59000000	0.229973
chr10	59000000	60000000	0.225969
chr10	60000000	61000000	0.224825
chr10	61000000	62000000	0.221392
chr10	62000000	63000000	0.231689
chr10	63000000	64000000	0.226541
chr10	64000000	65000000	0.231689
chr10	65000000	66000000	0.219676
chr10	66000000	67000000	0.221964
chr10	67000000	68000000	0.229401
chr10	68000000	69000000	0.221392
chr10	69000000	70000000	0.231117
chr10	70000000	71000000	0.236838
chr10	71000000	72000000	0.233978
chr10	72000000	73000000	0.235122
chr10	73000000	74000000	0.246563
chr10	74000000	75000000	0.230545
chr10	75000000	76000000	0.224252
chr10	76000000	77000000	0.212239
chr10	77000000	78000000	0.203658
chr10	78000000	79000000	0.203658
chr10	79000000	80000000	0.199653
chr10	80000000	81000000	0.193933
chr10	81000000	82000000	0.200797
chr10	82000000	83000000	0.184207
chr10	83000000	84000000	0.17677
chr10	84000000	85000000	0.174482
chr10	85000000	86000000	0.17677
chr10	86000000	87000000	0.191644
chr10	87000000	88000000	0.199653
chr10	88000000	89000000	0.192216
chr10	89000000	90000000	0.1905
chr10	90000000	91000000	0.20423
chr10	91000000	92000000	0.20423
chr10	92000000	93000000	0.209951
chr10	93000000	94000000	0.211095
chr10	94000000	95000000	0.212811
chr10	95000000	96000000	0.215671
chr10	96000000	97000000	0.206518
chr10	97000000	98000000	0.201942
chr10	98000000	99000000	0.216243
chr10	99000000	100000000	0.209951
chr10	100000000	101000000	0.200797
chr10	101000000	102000000	0.188784
chr10	102000000	103000000	0.184207
chr10	103000000	104000000	0.180203
chr10	104000000	105000000	0.187068
chr10	105000000	106000000	0.185352
chr10	106000000	107000000	0.199081
chr10	107000000	108000000	0.199081
chr10	108000000	109000000	0.198509
chr10	109000000	110000000	0.201942
chr10	110000000	111000000	0.198509
chr10	111000000	112000000	0.207662
chr10	112000000	113000000	0.217388
chr10	113000000	114000000	0.215671
chr10	114000000	115000000	0.213955
chr10	115000000	116000000	0.221964
chr10	116000000	117000000	0.215671
chr10	117000000	118000000	0.212239
chr10	118000000	119000000	0.20423
chr10	119000000	120000000	0.211095
chr10	120000000	121000000	0.221392
chr10	121000000	122000000	0.212239
chr10	122000000	123000000	0.196221
chr10	123000000	124000000	0.200797
chr10	124000000	125000000	0.197365
chr10	125000000	126000000	0.181347
chr10	126000000	127000000	0.159036
chr10	127000000	128000000	0.144734
chr10	128000000	129000000	0.128144
chr10	129000000	129993255	0.102401
chr11	0	1000000	0.0778019
chr11	1000000	2000000	0.0961082
chr11	2000000	3000000	0.121279
chr11	3000000	4000000	0.139014
chr11	4000000	5000000	0.153888
chr11	5000000	6000000	0.174482
chr11	6000000	7000000	0.1905
chr11	7000000	8000000	0.21796
chr11	8000000	9000000	0.180775
chr11	9000000	10000000	0.177342
chr11	10000000	11000000	0.184779
chr11	11000000	12000000	0.183635
chr11	12000000	13000000	0.175626
chr11	13000000	14000000	0.171622
chr11	14000000	15000000	0.178487
chr11	15000000	16000000	0.184779
chr11	16000000	17000000	0.188784
chr11	17000000	18000000	0.17677
chr11	18000000	19000000	0.177915
chr11	19000000	20000000	0.195077
chr11	20000000	21000000	0.199081
chr11	21000000	22000000	0.198509
chr11	22000000	23000000	0.194505
chr11	23000000	24000000	0.197365
chr11	24000000	25000000	0.1905
chr11	25000000	26000000	0.175626
chr11	26000000	27000000	0.168761
chr11	27000000	28000000	0.17391
chr11	28000000	29000000	0.173338
chr11	29000000	30000000	0.161324
chr11	30000000	31000000	0.160752
chr11	31000000	32000000	0.181919
chr11	32000000	33000000	0.189928
chr11	33000000	34000000	0.1905
chr11	34000000	35000000	0.197365
chr11	35000000	36000000	0.20423
chr11	36000000	37000000	0.203086
chr11	37000000	38000000	0.199081
chr11	38000000	39000000	0.204802
chr11	39000000	40000000	0.207662
chr11	40000000	41000000	0.205946
chr11	41000000	42000000	0.191072
chr11	42000000	43000000	0.191072
chr11	43000000	44000000	0.189928
chr11	44000000	45000000	0.18764
chr11	45000000	46000000	0.195077
chr11	46000000	47000000	0.200225
chr11	47000000	48000000	0.209379
chr11	48000000	49000000	0.20709
chr11	49000000	50000000	0.208234
chr11	50000000	51000000	0.218532
chr11	51000000	52000000	0.227685
chr11	52000000	53000000	0.226541
chr11	53000000	54000000	0.241415
chr11	54000000	55000000	0.236266
chr11	55000000	56000000	0.228257
chr11	56000000	57000000	0.228257
chr11	57000000	58000000	0.217388
chr11	58000000	59000000	0.229973
chr11	59000000	60000000	0.229973
chr11	60000000	61000000	0.215099
chr11	61000000	62000000	0.202514
chr11	62000000	63000000	0.210523
chr11	63000000	64000000	0.203658
chr11	64000000	65000000	0.209951
chr11	65000000	66000000	0.205946
chr11	66000000	67000000	0.20423
chr11	67000000	68000000	0.220248
chr11	68000000	69000000	0.205374
chr11	69000000	70000000	0.203658
chr11	70000000	71000000	0.217388
chr11	71000000	72000000	0.226541
chr11	72000000	73000000	0.221392
chr11	73000000	74000000	0.212239
chr11	74000000	75000000	0.208806
chr11	75000000	76000000	0.218532
chr11	76000000	77000000	0.233406
chr11	77000000	78000000	0.236838
chr11	78000000	79000000	0.24027
chr11	79000000	80000000	0.239698
chr11	80000000	81000000	0.23741
chr11	81000000	82000000	0.230545
chr11	82000000	83000000	0.232261
chr11	83000000	84000000	0.236266
chr11	84000000	85000000	0.228829
chr11	85000000	86000000	0.225969
chr11	86000000	87000000	0.214527
chr11	87000000	88000000	0.200225
chr11	88000000	89000000	0.207662
chr11	89000000	90000000	0.203086
chr11	90000000	91000000	0.189356
chr11	91000000	92000000	0.184207
chr11	92000000	93000000	0.175054
chr11	93000000	94000000	0.174482
chr11	94000000	95000000	0.187068
chr11	95000000	96000000	0.188212
chr11	96000000	97000000	0.189356
chr11	97000000	98000000	0.193361
chr11	98000000	99000000	0.1905
chr11	99000000	100000000	0.192216
chr11	100000000	101000000	0.208234
chr11	101000000	102000000	0.20709
chr11	102000000	103000000	0.203086
chr11	103000000	104000000	0.207662
chr11	104000000	105000000	0.211095
chr11	105000000	106000000	0.214527
chr11	106000000	107000000	0.216243
chr11	107000000	108000000	0.220248
chr11	108000000	109000000	0.218532
chr11	109000000	110000000	0.239698
chr11	110000000	111000000	0.228829
chr11	111000000	112000000	0.226541
chr11	112000000	113000000	0.225969
chr11	113000000	114000000	0.215099
chr11	114000000	115000000	0.201942
chr11	115000000	116000000	0.189928
chr11	116000000	117000000	0.183063
chr11	117000000	118000000	0.161897
chr11	118000000	119000000	0.140158
chr11	119000000	120000000	0.101257
chr11	120000000	121000000	0.0840947
chr11	121000000	121843856	0.070937
chr12	0	1000000	0.070937
chr12	1000000	2000000	0.0966803
chr12	2000000	3000000	0.120707
chr12	3000000	4000000	0.141302
chr12	4000000	5000000	0.158464
chr12	5000000	6000000	0.175626
chr12	6000000	7000000	0.197365
chr12	7000000	8000000	0.216816
chr12	8000000	9000000	0.225969
chr12	9000000	10000000	0.227113
chr12	10000000	11000000	0.22368
chr12	11000000	12000000	0.215099
chr12	12000000	13000000	0.205946
chr12	13000000	14000000	0.207662
chr12	14000000	15000000	0.207662
chr12	15000000	16000000	0.204802
chr12	16000000	17000000	0.206518
chr12	17000000	18000000	0.20137
chr12	18000000	19000000	0.187068
chr12	19000000	20000000	0.169906
chr12	20000000	21000000	0.168761
chr12	21000000	22000000	0.165329
chr12	22000000	23000000	0.164185
chr12	23000000	24000000	0.158464
chr12	24000000	25000000	0.15446
chr12	25000000	26000000	0.15446
chr12	26000000	27000000	0.155604
chr12	27000000	28000000	0.158464
chr12	28000000	29000000	0.170478
chr12	29000000	30000000	0.181919
chr12	30000000	31000000	0.179059
chr12	31000000	32000000	0.183635
chr12	32000000	33000000	0.184207
chr12	33000000	34000000	0.181919
chr12	34000000	35000000	0.188784
chr12	35000000	36000000	0.197365
chr12	36000000	37000000	0.198509
chr12	37000000	38000000	0.194505
chr12	38000000	39000000	0.187068
chr12	39000000	40000000	0.179059
chr12	40000000	41000000	0.184207
chr12	41000000	42000000	0.184779
chr12	42000000	43000000	0.198509
chr12	43000000	44000000	0.198509
chr12	44000000	45000000	0.195649
chr12	45000000	46000000	0.196221
chr12	46000000	47000000	0.188784
chr12	47000000	48000000	0.196793
chr12	48000000	49000000	0.198509
chr12	49000000	50000000	0.199653
chr12	50000000	51000000	0.205374
chr12	51000000	52000000	0.208234
chr12	52000000	53000000	0.203658
chr12	53000000	54000000	0.206518
chr12	54000000	55000000	0.210523
chr12	55000000	56000000	0.199653
chr12	56000000	57000000	0.201942
chr12	57000000	58000000	0.208806
chr12	58000000	59000000	0.206518
chr12	59000000	60000000	0.200797
chr12	60000000	61000000	0.195077
chr12	61000000	62000000	0.202514
chr12	62000000	63000000	0.195649
chr12	63000000	64000000	0.196221
chr12	64000000	65000000	0.191644
chr12	65000000	66000000	0.199653
chr12	66000000	67000000	0.198509
chr12	67000000	68000000	0.193361
chr12	68000000	69000000	0.204802
chr12	69000000	70000000	0.219676
chr12	70000000	71000000	0.220248
chr12	71000000	72000000	0.212239
chr12	72000000	73000000	0.21796
chr12	73000000	74000000	0.224825
chr12	74000000	75000000	0.233406
chr12	75000000	76000000	0.232261
chr12	76000000	77000000	0.23455
chr12	77000000	78000000	0.230545
chr12	78000000	79000000	0.224252
chr12	79000000	80000000	0.212811
chr12	80000000	81000000	0.217388
chr12	81000000	82000000	0.221392
chr12	82000000	83000000	0.227685
chr12	83000000	84000000	0.225969
chr12	84000000	85000000	0.226541
chr12	85000000	86000000	0.229401
chr12	86000000	87000000	0.242559
chr12	87000000	88000000	0.245991
chr12	88000000	89000000	0.252856
chr12	89000000	90000000	0.256289
chr12	90000000	91000000	0.254572
chr12	91000000	92000000	0.249996
chr12	92000000	93000000	0.245419
chr12	93000000	94000000	0.252284
chr12	94000000	95000000	0.242559
chr12	95000000	96000000	0.25114
chr12	96000000	97000000	0.254
chr12	97000000	98000000	0.254
chr12	98000000	99000000	0.249424
chr12	99000000	100000000	0.258005
chr12	100000000	101000000	0.247135
chr12	101000000	102000000	0.252856
chr12	102000000	103000000	0.279171
chr12	103000000	104000000	0.278599
chr12	104000000	105000000	0.295189
chr12	105000000	106000000	0.28432
chr12	106000000	107000000	0.27059
chr12	107000000	108000000	0.264298
chr12	108000000	109000000	0.256289
chr12	109000000	110000000	0.24027
chr12	110000000	111000000	0.240843
chr12	111000000	112000000	0.238554
chr12	112000000	113000000	0.210523
chr12	113000000	114000000	0.200797
chr12	114000000	115000000	0.195077
chr12	115000000	116000000	0.196793
chr12	116000000	117000000	0.185924
chr12	117000000	118000000	0.169906
chr12	118000000	119000000	0.153315
chr12	119000000	120000000	0.139586
chr12	120000000	121000000	0.127572
chr12	121000000	121257530	0.103545
chr13	0	1000000	0.0451937
chr13	1000000	2000000	0.0640721
chr13	2000000	3000000	0.0806622
chr13	3000000	4000000	0.0978244
chr13	4000000	5000000	0.11327
chr13	5000000	6000000	0.14359
chr13	6000000	7000000	0.149311
chr13	7000000	8000000	0.162469
chr13	8000000	9000000	0.177915
chr13	9000000	10000000	0.179059
chr13	10000000	11000000	0.175626
chr13	11000000	12000000	0.179059
chr13	12000000	13000000	0.179059
chr13	13000000	14000000	0.189356
chr13	14000000	15000000	0.187068
chr13	15000000	16000000	0.182491
chr13	16000000	17000000	0.199653
chr13	17000000	18000000	0.203658
chr13	18000000	19000000	0.196793
chr13	19000000	20000000	0.198509
chr13	20000000	21000000	0.212239
chr13	21000000	22000000	0.225397
chr13	22000000	23000000	0.232261
chr13	23000000	24000000	0.221964
chr13	24000000	25000000	0.238554
chr13	25000000	26000000	0.236838
chr13	26000000	27000000	0.239126
chr13	27000000	28000000	0.245419
chr13	28000000	29000000	0.248279
chr13	29000000	30000000	0.247135
chr13	30000000	31000000	0.252284
chr13	31000000	32000000	0.242559
chr13	32000000	33000000	0.254572
chr13	33000000	34000000	0.262581
chr13	34000000	35000000	0.252284
chr13	35000000	36000000	0.250568
chr13	36000000	37000000	0.259149
chr13	37000000	38000000	0.256289
chr13	38000000	39000000	0.259721
chr13	39000000	40000000	0.258005
chr13	40000000	41000000	0.251712
chr13	41000000	42000000	0.263725
chr13	42000000	43000000	0.244847
chr13	43000000	44000000	0.247135
chr13	44000000	45000000	0.246563
chr13	45000000	46000000	0.245419
chr13	46000000	47000000	0.244847
chr13	47000000	48000000	0.258005
chr13	48000000	49000000	0.254572
chr13	49000000	50000000	0.267158
chr13	50000000	51000000	0.255716
chr13	51000000	52000000	0.235694
chr13	52000000	53000000	0.251712
chr13	53000000	54000000	0.251712
chr13	54000000	55000000	0.263153
chr13	55000000	56000000	0.263153
chr13	56000000	57000000	0.269446
chr13	57000000	58000000	0.257433
chr13	58000000	59000000	0.257433
chr13	59000000	60000000	0.253428
chr13	60000000	61000000	0.262009
chr13	61000000	62000000	0.268302
chr13	62000000	63000000	0.256289
chr13	63000000	64000000	0.249424
chr13	64000000	65000000	0.233978
chr13	65000000	66000000	0.231689
chr13	66000000	67000000	0.213383
chr13	67000000	68000000	0.214527
chr13	68000000	69000000	0.216243
chr13	69000000	70000000	0.211667
chr13	70000000	71000000	0.20137
chr13	71000000	72000000	0.195077
chr13	72000000	73000000	0.18764
chr13	73000000	74000000	0.189928
chr13	74000000	75000000	0.195649
chr13	75000000	76000000	0.191644
chr13	76000000	77000000	0.193361
chr13	77000000	78000000	0.188784
chr13	78000000	79000000	0.180775
chr13	79000000	80000000	0.181347
chr13	80000000	81000000	0.185924
chr13	81000000	82000000	0.183063
chr13	82000000	83000000	0.180203
chr13	83000000	84000000	0.175054
chr13	84000000	85000000	0.166473
chr13	85000000	86000000	0.166473
chr13	86000000	87000000	0.157892
chr13	87000000	88000000	0.153888
chr13	88000000	89000000	0.159036
chr13	89000000	90000000	0.159608
chr13	90000000	91000000	0.169906
chr13	91000000	92000000	0.176198
chr13	92000000	93000000	0.180203
chr13	93000000	94000000	0.192216
chr13	94000000	95000000	0.208234
chr13	95000000	96000000	0.213955
chr13	96000000	97000000	0.221392
chr13	97000000	98000000	0.226541
chr13	98000000	99000000	0.225969
chr13	99000000	100000000	0.222536
chr13	100000000	101000000	0.205374
chr13	101000000	102000000	0.203658
chr13	102000000	103000000	0.206518
chr13	103000000	104000000	0.199081
chr13	104000000	105000000	0.18764
chr13	105000000	106000000	0.185924
chr13	106000000	107000000	0.179059
chr13	107000000	108000000	0.188212
chr13	108000000	109000000	0.192216
chr13	109000000	110000000	0.200225
chr13	110000000	111000000	0.211667
chr13	111000000	112000000	0.210523
chr13	112000000	113000000	0.209951
chr13	113000000	114000000	0.208806
chr13	114000000	115000000	0.202514
chr13	115000000	116000000	0.195649
chr13	116000000	117000000	0.180775
chr13	117000000	118000000	0.152171
chr13	118000000	119000000	0.12986
chr13	119000000	120000000	0.101829
chr13	120000000	120284312	0.0783739
chr14	0	1000000	0.0726532
chr14	1000000	2000000	0.0989686
chr14	2000000	3000000	0.122996
chr14	3000000	4000000	0.15732
chr14	4000000	5000000	0.175054
chr14	5000000	6000000	0.192216
chr14	6000000	7000000	0.209379
chr14	7000000	8000000	0.231117
chr14	8000000	9000000	0.244847
chr14	9000000	10000000	0.236266
chr14	10000000	11000000	0.231689
chr14	11000000	12000000	0.228257
chr14	12000000	13000000	0.213955
chr14	13000000	14000000	0.203658
chr14	14000000	15000000	0.203658
chr14	15000000	16000000	0.203086
chr14	16000000	17000000	0.216243
chr14	17000000	18000000	0.225397
chr14	18000000	19000000	0.229401
chr14	19000000	20000000	0.236838
chr14	20000000	21000000	0.237982
chr14	21000000	22000000	0.231689
chr14	22000000	23000000	0.237982
chr14	23000000	24000000	0.235122
chr14	24000000	25000000	0.245419
chr14	25000000	26000000	0.249996
chr14	26000000	27000000	0.243703
chr14	27000000	28000000	0.233978
chr14	28000000	29000000	0.228257
chr14	29000000	30000000	0.216243
chr14	30000000	31000000	0.210523
chr14	31000000	32000000	0.208806
chr14	32000000	33000000	0.209951
chr14	33000000	34000000	0.208234
chr14	34000000	35000000	0.196793
chr14	35000000	36000000	0.189928
chr14	36000000	37000000	0.195077
chr14	37000000	38000000	0.193361
chr14	38000000	39000000	0.184779
chr14	39000000	40000000	0.200225
chr14	40000000	41000000	0.200225
chr14	41000000	42000000	0.210523
chr14	42000000	43000000	0.208806
chr14	43000000	44000000	0.208806
chr14	44000000	45000000	0.20709
chr14	45000000	46000000	0.213383
chr14	46000000	47000000	0.20137
chr14	47000000	48000000	0.20137
chr14	48000000	49000000	0.203086
chr14	49000000	50000000	0.181919
chr14	50000000	51000000	0.183063
chr14	51000000	52000000	0.167045
chr14	52000000	53000000	0.17391
chr14	53000000	54000000	0.177915
chr14	54000000	55000000	0.188212
chr14	55000000	56000000	0.192216
chr14	56000000	57000000	0.192788
chr14	57000000	58000000	0.199653
chr14	58000000	59000000	0.214527
chr14	59000000	60000000	0.228257
chr14	60000000	61000000	0.236838
chr14	61000000	62000000	0.247707
chr14	62000000	63000000	0.249996
chr14	63000000	64000000	0.25114
chr14	64000000	65000000	0.246563
chr14	65000000	66000000	0.245419
chr14	66000000	67000000	0.256289
chr14	67000000	68000000	0.260293
chr14	68000000	69000000	0.253428
chr14	69000000	70000000	0.244847
chr14	70000000	71000000	0.249424
chr14	71000000	72000000	0.250568
chr14	72000000	73000000	0.248852
chr14	73000000	74000000	0.25114
chr14	74000000	75000000	0.249996
chr14	75000000	76000000	0.244847
chr14	76000000	77000000	0.23741
chr14	77000000	78000000	0.232834
chr14	78000000	79000000	0.231117
chr14	79000000	80000000	0.230545
chr14	80000000	81000000	0.21796
chr14	81000000	82000000	0.204802
chr14	82000000	83000000	0.197937
chr14	83000000	84000000	0.195649
chr14	84000000	85000000	0.191644
chr14	85000000	86000000	0.181347
chr14	86000000	87000000	0.172194
chr14	87000000	88000000	0.159608
chr14	88000000	89000000	0.147023
chr14	89000000	90000000	0.139014
chr14	90000000	91000000	0.132721
chr14	91000000	92000000	0.139014
chr14	92000000	93000000	0.14359
chr14	93000000	94000000	0.138442
chr14	94000000	95000000	0.136153
[truncated: 666 more rows]

## Sheet: J1(severity4)
no. of chr	from	to	moving average
chr1	0	1000000	0.049629
chr1	1000000	2000000	0.0698482
chr1	2000000	3000000	0.0912929
chr1	3000000	4000000	0.108449
chr1	4000000	5000000	0.129281
chr1	5000000	6000000	0.156852
chr1	6000000	7000000	0.182586
chr1	7000000	8000000	0.203418
chr1	8000000	9000000	0.215059
chr1	9000000	10000000	0.216284
chr1	10000000	11000000	0.209545
chr1	11000000	12000000	0.208932
chr1	12000000	13000000	0.205256
chr1	13000000	14000000	0.203418
chr1	14000000	15000000	0.207707
chr1	15000000	16000000	0.197903
chr1	16000000	17000000	0.198516
chr1	17000000	18000000	0.19484
chr1	18000000	19000000	0.199741
chr1	19000000	20000000	0.200967
chr1	20000000	21000000	0.27204
chr1	21000000	22000000	0.275104
chr1	22000000	23000000	0.278168
chr1	23000000	24000000	0.287971
chr1	24000000	25000000	0.27878
chr1	25000000	26000000	0.289809
chr1	26000000	27000000	0.287971
chr1	27000000	28000000	0.287358
chr1	28000000	29000000	0.27878
chr1	29000000	30000000	0.284907
chr1	30000000	31000000	0.223637
chr1	31000000	32000000	0.219348
chr1	32000000	33000000	0.226088
chr1	33000000	34000000	0.219961
chr1	34000000	35000000	0.229151
chr1	35000000	36000000	0.225475
chr1	36000000	37000000	0.229764
chr1	37000000	38000000	0.234666
chr1	38000000	39000000	0.234053
chr1	39000000	40000000	0.228539
chr1	40000000	41000000	0.221799
chr1	41000000	42000000	0.218735
chr1	42000000	43000000	0.213834
chr1	43000000	44000000	0.209545
chr1	44000000	45000000	0.205868
chr1	45000000	46000000	0.203418
chr1	46000000	47000000	0.199741
chr1	47000000	48000000	0.213221
chr1	48000000	49000000	0.210157
chr1	49000000	50000000	0.223024
chr1	50000000	51000000	0.236504
chr1	51000000	52000000	0.242631
chr1	52000000	53000000	0.247532
chr1	53000000	54000000	0.265913
chr1	54000000	55000000	0.265301
chr1	55000000	56000000	0.265301
chr1	56000000	57000000	0.267139
chr1	57000000	58000000	0.25611
chr1	58000000	59000000	0.270815
chr1	59000000	60000000	0.25611
chr1	60000000	61000000	0.247532
chr1	61000000	62000000	0.247532
chr1	62000000	63000000	0.23344
chr1	63000000	64000000	0.208319
chr1	64000000	65000000	0.205256
chr1	65000000	66000000	0.200354
chr1	66000000	67000000	0.196065
chr1	67000000	68000000	0.218123
chr1	68000000	69000000	0.216284
chr1	69000000	70000000	0.218735
chr1	70000000	71000000	0.213834
chr1	71000000	72000000	0.215059
chr1	72000000	73000000	0.222411
chr1	73000000	74000000	0.242018
chr1	74000000	75000000	0.250596
chr1	75000000	76000000	0.264688
chr1	76000000	77000000	0.257336
chr1	77000000	78000000	0.245082
chr1	78000000	79000000	0.246307
chr1	79000000	80000000	0.245082
chr1	80000000	81000000	0.287971
chr1	81000000	82000000	0.265301
chr1	82000000	83000000	0.261625
chr1	83000000	84000000	0.267139
chr1	84000000	85000000	0.264688
chr1	85000000	86000000	0.264075
chr1	86000000	87000000	0.270202
chr1	87000000	88000000	0.272653
chr1	88000000	89000000	0.265913
chr1	89000000	90000000	0.275104
chr1	90000000	91000000	0.24937
chr1	91000000	92000000	0.270202
chr1	92000000	93000000	0.272653
chr1	93000000	94000000	0.264075
chr1	94000000	95000000	0.258561
chr1	95000000	96000000	0.240793
chr1	96000000	97000000	0.236504
chr1	97000000	98000000	0.223024
chr1	98000000	99000000	0.237116
chr1	99000000	100000000	0.230377
chr1	100000000	101000000	0.211996
chr1	101000000	102000000	0.218735
chr1	102000000	103000000	0.219348
chr1	103000000	104000000	0.224862
chr1	104000000	105000000	0.226088
chr1	105000000	106000000	0.234053
chr1	106000000	107000000	0.230989
chr1	107000000	108000000	0.2267
chr1	108000000	109000000	0.211383
chr1	109000000	110000000	0.199741
chr1	110000000	111000000	0.20158
chr1	111000000	112000000	0.203418
chr1	112000000	113000000	0.210157
chr1	113000000	114000000	0.199129
chr1	114000000	115000000	0.197903
chr1	115000000	116000000	0.195453
chr1	116000000	117000000	0.213221
chr1	117000000	118000000	0.218123
chr1	118000000	119000000	0.234053
chr1	119000000	120000000	0.246307
chr1	120000000	121000000	0.251821
chr1	121000000	122000000	0.240793
chr1	122000000	123000000	0.235891
chr1	123000000	124000000	0.256723
chr1	124000000	125000000	0.272653
chr1	125000000	126000000	0.280618
chr1	126000000	127000000	0.27878
chr1	127000000	128000000	0.276942
chr1	128000000	129000000	0.263463
chr1	129000000	130000000	0.262237
chr1	130000000	131000000	0.26285
chr1	131000000	132000000	0.26959
chr1	132000000	133000000	0.264075
chr1	133000000	134000000	0.242018
chr1	134000000	135000000	0.237729
chr1	135000000	136000000	0.230989
chr1	136000000	137000000	0.231602
chr1	137000000	138000000	0.224862
chr1	138000000	139000000	0.222411
chr1	139000000	140000000	0.211996
chr1	140000000	141000000	0.21077
chr1	141000000	142000000	0.210157
chr1	142000000	143000000	0.213221
chr1	143000000	144000000	0.214446
chr1	144000000	145000000	0.198516
chr1	145000000	146000000	0.193002
chr1	146000000	147000000	0.184424
chr1	147000000	148000000	0.187487
chr1	148000000	149000000	0.188713
chr1	149000000	150000000	0.202805
chr1	150000000	151000000	0.21751
chr1	151000000	152000000	0.220573
chr1	152000000	153000000	0.229764
chr1	153000000	154000000	0.228539
chr1	154000000	155000000	0.249983
chr1	155000000	156000000	0.264688
chr1	156000000	157000000	0.261012
chr1	157000000	158000000	0.255497
chr1	158000000	159000000	0.274491
chr1	159000000	160000000	0.267139
chr1	160000000	161000000	0.253047
chr1	161000000	162000000	0.258561
chr1	162000000	163000000	0.251209
chr1	163000000	164000000	0.254885
chr1	164000000	165000000	0.243856
chr1	165000000	166000000	0.242631
chr1	166000000	167000000	0.249983
chr1	167000000	168000000	0.266526
chr1	168000000	169000000	0.253659
chr1	169000000	170000000	0.248758
chr1	170000000	171000000	0.24692
chr1	171000000	172000000	0.239567
chr1	172000000	173000000	0.237116
chr1	173000000	174000000	0.242018
chr1	174000000	175000000	0.23344
chr1	175000000	176000000	0.235278
chr1	176000000	177000000	0.24937
chr1	177000000	178000000	0.245082
chr1	178000000	179000000	0.235891
chr1	179000000	180000000	0.243856
chr1	180000000	181000000	0.238954
chr1	181000000	182000000	0.243856
chr1	182000000	183000000	0.245694
chr1	183000000	184000000	0.254272
chr1	184000000	185000000	0.254885
chr1	185000000	186000000	0.243856
chr1	186000000	187000000	0.230989
chr1	187000000	188000000	0.232215
chr1	188000000	189000000	0.234053
chr1	189000000	190000000	0.235278
chr1	190000000	191000000	0.237116
chr1	191000000	192000000	0.225475
chr1	192000000	193000000	0.211996
chr1	193000000	194000000	0.177071
chr1	194000000	195000000	0.160528
chr1	195000000	196000000	0.141535
chr1	196000000	197000000	0.114576
chr1	197000000	197195432	0.0888421
chr2	0	1000000	0.0821023
chr2	1000000	2000000	0.116414
chr2	2000000	3000000	0.136633
chr2	3000000	4000000	0.154401
chr2	4000000	5000000	0.177071
chr2	5000000	6000000	0.21751
chr2	6000000	7000000	0.245082
chr2	7000000	8000000	0.276329
chr2	8000000	9000000	0.277555
chr2	9000000	10000000	0.276329
chr2	10000000	11000000	0.25611
chr2	11000000	12000000	0.241405
chr2	12000000	13000000	0.244469
chr2	13000000	14000000	0.254885
chr2	14000000	15000000	0.257336
chr2	15000000	16000000	0.245082
chr2	16000000	17000000	0.251821
chr2	17000000	18000000	0.239567
chr2	18000000	19000000	0.238342
chr2	19000000	20000000	0.244469
chr2	20000000	21000000	0.24018
chr2	21000000	22000000	0.23344
chr2	22000000	23000000	0.237729
chr2	23000000	24000000	0.225475
chr2	24000000	25000000	0.226088
chr2	25000000	26000000	0.215059
chr2	26000000	27000000	0.197903
chr2	27000000	28000000	0.202192
chr2	28000000	29000000	0.207094
chr2	29000000	30000000	0.199129
chr2	30000000	31000000	0.199129
chr2	31000000	32000000	0.202805
chr2	32000000	33000000	0.192389
chr2	33000000	34000000	0.20158
chr2	34000000	35000000	0.199129
chr2	35000000	36000000	0.209545
chr2	36000000	37000000	0.20403
chr2	37000000	38000000	0.194227
chr2	38000000	39000000	0.193614
chr2	39000000	40000000	0.19484
chr2	40000000	41000000	0.197903
chr2	41000000	42000000	0.206481
chr2	42000000	43000000	0.21077
chr2	43000000	44000000	0.202805
chr2	44000000	45000000	0.200354
chr2	45000000	46000000	0.193002
chr2	46000000	47000000	0.199129
chr2	47000000	48000000	0.197903
chr2	48000000	49000000	0.193002
chr2	49000000	50000000	0.192389
chr2	50000000	51000000	0.187487
chr2	51000000	52000000	0.185037
chr2	52000000	53000000	0.184424
chr2	53000000	54000000	0.186875
chr2	54000000	55000000	0.185037
chr2	55000000	56000000	0.189938
chr2	56000000	57000000	0.193002
chr2	57000000	58000000	0.20403
chr2	58000000	59000000	0.200967
chr2	59000000	60000000	0.205256
chr2	60000000	61000000	0.211996
chr2	61000000	62000000	0.205868
chr2	62000000	63000000	0.205256
chr2	63000000	64000000	0.213221
chr2	64000000	65000000	0.216897
chr2	65000000	66000000	0.207094
chr2	66000000	67000000	0.206481
chr2	67000000	68000000	0.20158
chr2	68000000	69000000	0.207707
chr2	69000000	70000000	0.207707
chr2	70000000	71000000	0.210157
chr2	71000000	72000000	0.218123
chr2	72000000	73000000	0.215059
chr2	73000000	74000000	0.212608
chr2	74000000	75000000	0.215672
chr2	75000000	76000000	0.223637
chr2	76000000	77000000	0.221799
chr2	77000000	78000000	0.2267
chr2	78000000	79000000	0.224862
chr2	79000000	80000000	0.219348
chr2	80000000	81000000	0.215059
chr2	81000000	82000000	0.212608
chr2	82000000	83000000	0.219961
chr2	83000000	84000000	0.222411
chr2	84000000	85000000	0.216897
chr2	85000000	86000000	0.210157
chr2	86000000	87000000	0.227313
chr2	87000000	88000000	0.227313
chr2	88000000	89000000	0.225475
chr2	89000000	90000000	0.2267
chr2	90000000	91000000	0.219961
chr2	91000000	92000000	0.218123
chr2	92000000	93000000	0.21077
chr2	93000000	94000000	0.19484
chr2	94000000	95000000	0.2267
chr2	95000000	96000000	0.223024
chr2	96000000	97000000	0.208932
chr2	97000000	98000000	0.208932
chr2	98000000	99000000	0.219348
chr2	99000000	100000000	0.228539
chr2	100000000	101000000	0.23344
chr2	101000000	102000000	0.234053
chr2	102000000	103000000	0.245694
chr2	103000000	104000000	0.245694
chr2	104000000	105000000	0.2267
chr2	105000000	106000000	0.232827
chr2	106000000	107000000	0.237729
chr2	107000000	108000000	0.236504
chr2	108000000	109000000	0.226088
chr2	109000000	110000000	0.214446
chr2	110000000	111000000	0.223024
chr2	111000000	112000000	0.232827
chr2	112000000	113000000	0.23344
chr2	113000000	114000000	0.235891
chr2	114000000	115000000	0.219348
chr2	115000000	116000000	0.222411
chr2	116000000	117000000	0.209545
chr2	117000000	118000000	0.202192
chr2	118000000	119000000	0.200354
chr2	119000000	120000000	0.202192
chr2	120000000	121000000	0.207094
chr2	121000000	122000000	0.202192
chr2	122000000	123000000	0.183811
chr2	123000000	124000000	0.200354
chr2	124000000	125000000	0.21077
chr2	125000000	126000000	0.208932
chr2	126000000	127000000	0.220573
chr2	127000000	128000000	0.229764
chr2	128000000	129000000	0.242631
chr2	129000000	130000000	0.254885
chr2	130000000	131000000	0.247532
chr2	131000000	132000000	0.244469
chr2	132000000	133000000	0.251821
chr2	133000000	134000000	0.238954
chr2	134000000	135000000	0.234666
chr2	135000000	136000000	0.238342
chr2	136000000	137000000	0.236504
chr2	137000000	138000000	0.234666
chr2	138000000	139000000	0.232827
chr2	139000000	140000000	0.229764
chr2	140000000	141000000	0.238954
chr2	141000000	142000000	0.240793
chr2	142000000	143000000	0.246307
chr2	143000000	144000000	0.248145
chr2	144000000	145000000	0.24692
chr2	145000000	146000000	0.244469
chr2	146000000	147000000	0.239567
chr2	147000000	148000000	0.237116
chr2	148000000	149000000	0.230989
chr2	149000000	150000000	0.227926
chr2	150000000	151000000	0.212608
chr2	151000000	152000000	0.204643
chr2	152000000	153000000	0.205256
chr2	153000000	154000000	0.215059
chr2	154000000	155000000	0.239567
chr2	155000000	156000000	0.245694
chr2	156000000	157000000	0.261625
chr2	157000000	158000000	0.267139
chr2	158000000	159000000	0.264075
chr2	159000000	160000000	0.261625
chr2	160000000	161000000	0.26285
chr2	161000000	162000000	0.265301
chr2	162000000	163000000	0.258561
chr2	163000000	164000000	0.248758
chr2	164000000	165000000	0.23344
chr2	165000000	166000000	0.236504
chr2	166000000	167000000	0.219348
chr2	167000000	168000000	0.2267
chr2	168000000	169000000	0.2267
chr2	169000000	170000000	0.238342
chr2	170000000	171000000	0.234053
chr2	171000000	172000000	0.226088
chr2	172000000	173000000	0.236504
chr2	173000000	174000000	0.248145
chr2	174000000	175000000	0.25611
chr2	175000000	176000000	0.242631
chr2	176000000	177000000	0.23344
chr2	177000000	178000000	0.20403
chr2	178000000	179000000	0.186875
chr2	179000000	180000000	0.153789
chr2	180000000	181000000	0.137246
chr2	181000000	181748087	0.126217
chr3	0	1000000	0.0428893
chr3	1000000	2000000	0.0606577
chr3	2000000	3000000	0.0814896
chr3	3000000	4000000	0.0968072
chr3	4000000	5000000	0.121315
chr3	5000000	6000000	0.151951
chr3	6000000	7000000	0.170944
chr3	7000000	8000000	0.194227
chr3	8000000	9000000	0.198516
chr3	9000000	10000000	0.197903
chr3	10000000	11000000	0.198516
chr3	11000000	12000000	0.190551
chr3	12000000	13000000	0.184424
chr3	13000000	14000000	0.195453
chr3	14000000	15000000	0.190551
chr3	15000000	16000000	0.174008
chr3	16000000	17000000	0.169106
chr3	17000000	18000000	0.166043
chr3	18000000	19000000	0.167881
chr3	19000000	20000000	0.170944
chr3	20000000	21000000	0.163592
chr3	21000000	22000000	0.175233
chr3	22000000	23000000	0.179522
chr3	23000000	24000000	0.169106
chr3	24000000	25000000	0.174008
chr3	25000000	26000000	0.188713
chr3	26000000	27000000	0.197903
chr3	27000000	28000000	0.19484
chr3	28000000	29000000	0.200967
chr3	29000000	30000000	0.207707
chr3	30000000	31000000	0.216284
chr3	31000000	32000000	0.230989
chr3	32000000	33000000	0.225475
chr3	33000000	34000000	0.237116
chr3	34000000	35000000	0.232827
chr3	35000000	36000000	0.230989
chr3	36000000	37000000	0.235278
chr3	37000000	38000000	0.240793
chr3	38000000	39000000	0.24018
chr3	39000000	40000000	0.229764
chr3	40000000	41000000	0.223637
chr3	41000000	42000000	0.215672
chr3	42000000	43000000	0.223024
chr3	43000000	44000000	0.204643
chr3	44000000	45000000	0.199741
chr3	45000000	46000000	0.1881
chr3	46000000	47000000	0.184424
chr3	47000000	48000000	0.185037
chr3	48000000	49000000	0.180748
chr3	49000000	50000000	0.18136
chr3	50000000	51000000	0.191776
chr3	51000000	52000000	0.186875
chr3	52000000	53000000	0.196678
chr3	53000000	54000000	0.210157
chr3	54000000	55000000	0.212608
chr3	55000000	56000000	0.212608
chr3	56000000	57000000	0.21077
chr3	57000000	58000000	0.203418
chr3	58000000	59000000	0.204643
chr3	59000000	60000000	0.208319
chr3	60000000	61000000	0.20158
chr3	61000000	62000000	0.202192
chr3	62000000	63000000	0.194227
chr3	63000000	64000000	0.197903
chr3	64000000	65000000	0.205868
chr3	65000000	66000000	0.21077
chr3	66000000	67000000	0.204643
chr3	67000000	68000000	0.207094
chr3	68000000	69000000	0.210157
chr3	69000000	70000000	0.200354
chr3	70000000	71000000	0.197291
chr3	71000000	72000000	0.191776
chr3	72000000	73000000	0.190551
chr3	73000000	74000000	0.177684
chr3	74000000	75000000	0.172782
chr3	75000000	76000000	0.170944
chr3	76000000	77000000	0.174621
chr3	77000000	78000000	0.17891
chr3	78000000	79000000	0.185649
chr3	79000000	80000000	0.207094
chr3	80000000	81000000	0.21077
chr3	81000000	82000000	0.222411
chr3	82000000	83000000	0.223637
chr3	83000000	84000000	0.23344
chr3	84000000	85000000	0.227926
chr3	85000000	86000000	0.226088
chr3	86000000	87000000	0.225475
chr3	87000000	88000000	0.222411
chr3	88000000	89000000	0.215059
chr3	89000000	90000000	0.206481
chr3	90000000	91000000	0.207094
chr3	91000000	92000000	0.191164
chr3	92000000	93000000	0.191164
chr3	93000000	94000000	0.1881
chr3	94000000	95000000	0.191164
chr3	95000000	96000000	0.196065
chr3	96000000	97000000	0.202192
chr3	97000000	98000000	0.199129
chr3	98000000	99000000	0.204643
chr3	99000000	100000000	0.207094
chr3	100000000	101000000	0.205256
chr3	101000000	102000000	0.212608
chr3	102000000	103000000	0.213221
chr3	103000000	104000000	0.208932
chr3	104000000	105000000	0.211383
chr3	105000000	106000000	0.203418
chr3	106000000	107000000	0.19484
chr3	107000000	108000000	0.196065
chr3	108000000	109000000	0.176459
chr3	109000000	110000000	0.168494
chr3	110000000	111000000	0.172782
chr3	111000000	112000000	0.16543
chr3	112000000	113000000	0.153789
chr3	113000000	114000000	0.174008
chr3	114000000	115000000	0.179522
chr3	115000000	116000000	0.17891
chr3	116000000	117000000	0.185649
chr3	117000000	118000000	0.193614
chr3	118000000	119000000	0.207094
chr3	119000000	120000000	0.21077
chr3	120000000	121000000	0.207707
chr3	121000000	122000000	0.219348
chr3	122000000	123000000	0.227926
chr3	123000000	124000000	0.210157
chr3	124000000	125000000	0.202192
chr3	125000000	126000000	0.21077
chr3	126000000	127000000	0.21077
chr3	127000000	128000000	0.208319
chr3	128000000	129000000	0.213834
chr3	129000000	130000000	0.218123
chr3	130000000	131000000	0.216284
chr3	131000000	132000000	0.203418
chr3	132000000	133000000	0.207707
chr3	133000000	134000000	0.212608
chr3	134000000	135000000	0.223637
chr3	135000000	136000000	0.223637
chr3	136000000	137000000	0.216284
chr3	137000000	138000000	0.210157
chr3	138000000	139000000	0.20403
chr3	139000000	140000000	0.19484
chr3	140000000	141000000	0.198516
chr3	141000000	142000000	0.211996
chr3	142000000	143000000	0.210157
chr3	143000000	144000000	0.216284
chr3	144000000	145000000	0.211996
chr3	145000000	146000000	0.204643
chr3	146000000	147000000	0.21751
chr3	147000000	148000000	0.223024
chr3	148000000	149000000	0.230377
chr3	149000000	150000000	0.237116
chr3	150000000	151000000	0.236504
chr3	151000000	152000000	0.227926
chr3	152000000	153000000	0.238342
chr3	153000000	154000000	0.230377
chr3	154000000	155000000	0.227926
chr3	155000000	156000000	0.216284
chr3	156000000	157000000	0.187487
chr3	157000000	158000000	0.164817
chr3	158000000	159000000	0.138471
chr3	159000000	159599783	0.117639
chr4	0	1000000	0.0649466
chr4	1000000	2000000	0.0790388
chr4	2000000	3000000	0.0980326
chr4	3000000	4000000	0.122541
chr4	4000000	5000000	0.145211
chr4	5000000	6000000	0.172782
chr4	6000000	7000000	0.197291
chr4	7000000	8000000	0.221799
chr4	8000000	9000000	0.232215
chr4	9000000	10000000	0.228539
chr4	10000000	11000000	0.216897
chr4	11000000	12000000	0.224862
chr4	12000000	13000000	0.223637
chr4	13000000	14000000	0.224862
chr4	14000000	15000000	0.221799
chr4	15000000	16000000	0.216284
chr4	16000000	17000000	0.207094
chr4	17000000	18000000	0.210157
chr4	18000000	19000000	0.21077
chr4	19000000	20000000	0.20158
chr4	20000000	21000000	0.214446
chr4	21000000	22000000	0.219961
chr4	22000000	23000000	0.21751
chr4	23000000	24000000	0.205256
chr4	24000000	25000000	0.211996
chr4	25000000	26000000	0.213834
chr4	26000000	27000000	0.218123
chr4	27000000	28000000	0.205256
chr4	28000000	29000000	0.213221
chr4	29000000	30000000	0.228539
chr4	30000000	31000000	0.22425
chr4	31000000	32000000	0.214446
chr4	32000000	33000000	0.21077
chr4	33000000	34000000	0.223637
chr4	34000000	35000000	0.21751
chr4	35000000	36000000	0.226088
chr4	36000000	37000000	0.230377
chr4	37000000	38000000	0.247532
chr4	38000000	39000000	0.243243
chr4	39000000	40000000	0.237116
chr4	40000000	41000000	0.230377
chr4	41000000	42000000	0.253659
chr4	42000000	43000000	0.267139
chr4	43000000	44000000	0.271428
chr4	44000000	45000000	0.27878
chr4	45000000	46000000	0.267139
chr4	46000000	47000000	0.267139
chr4	47000000	48000000	0.255497
chr4	48000000	49000000	0.258561
chr4	49000000	50000000	0.260399
chr4	50000000	51000000	0.261012
chr4	51000000	52000000	0.251821
chr4	52000000	53000000	0.26959
chr4	53000000	54000000	0.267752
chr4	54000000	55000000	0.265301
chr4	55000000	56000000	0.273879
chr4	56000000	57000000	0.278168
chr4	57000000	58000000	0.280618
chr4	58000000	59000000	0.275104
chr4	59000000	60000000	0.278168
chr4	60000000	61000000	0.289809
chr4	61000000	62000000	0.283069
chr4	62000000	63000000	0.276329
chr4	63000000	64000000	0.270815
chr4	64000000	65000000	0.264075
chr4	65000000	66000000	0.265301
chr4	66000000	67000000	0.254272
chr4	67000000	68000000	0.251209
chr4	68000000	69000000	0.24018
chr4	69000000	70000000	0.230989
chr4	70000000	71000000	0.230989
chr4	71000000	72000000	0.221799
chr4	72000000	73000000	0.20403
chr4	73000000	74000000	0.200967
chr4	74000000	75000000	0.202805
chr4	75000000	76000000	0.195453
chr4	76000000	77000000	0.194227
chr4	77000000	78000000	0.20158
chr4	78000000	79000000	0.223024
chr4	79000000	80000000	0.230377
chr4	80000000	81000000	0.225475
chr4	81000000	82000000	0.230377
chr4	82000000	83000000	0.23344
chr4	83000000	84000000	0.227926
chr4	84000000	85000000	0.226088
chr4	85000000	86000000	0.219348
chr4	86000000	87000000	0.223637
chr4	87000000	88000000	0.215672
chr4	88000000	89000000	0.196678
chr4	89000000	90000000	0.191776
chr4	90000000	91000000	0.187487
chr4	91000000	92000000	0.186262
chr4	92000000	93000000	0.184424
chr4	93000000	94000000	0.189938
chr4	94000000	95000000	0.200967
chr4	95000000	96000000	0.209545
chr4	96000000	97000000	0.207094
chr4	97000000	98000000	0.21077
chr4	98000000	99000000	0.218123
chr4	99000000	100000000	0.219348
chr4	100000000	101000000	0.226088
chr4	101000000	102000000	0.2267
chr4	102000000	103000000	0.22425
chr4	103000000	104000000	0.227926
chr4	104000000	105000000	0.216284
chr4	105000000	106000000	0.211996
chr4	106000000	107000000	0.207094
chr4	107000000	108000000	0.191776
chr4	108000000	109000000	0.171557
chr4	109000000	110000000	0.159916
chr4	110000000	111000000	0.164817
chr4	111000000	112000000	0.164817
chr4	112000000	113000000	0.163592
chr4	113000000	114000000	0.16543
chr4	114000000	115000000	0.17891
chr4	115000000	116000000	0.186875
chr4	116000000	117000000	0.199741
chr4	117000000	118000000	0.205256
chr4	118000000	119000000	0.223637
chr4	119000000	120000000	0.239567
chr4	120000000	121000000	0.225475
chr4	121000000	122000000	0.226088
chr4	122000000	123000000	0.241405
chr4	123000000	124000000	0.237729
chr4	124000000	125000000	0.231602
chr4	125000000	126000000	0.222411
chr4	126000000	127000000	0.235891
chr4	127000000	128000000	0.255497
chr4	128000000	129000000	0.24937
chr4	129000000	130000000	0.250596
chr4	130000000	131000000	0.268364
chr4	131000000	132000000	0.262237
chr4	132000000	133000000	0.259174
chr4	133000000	134000000	0.258561
chr4	134000000	135000000	0.251821
chr4	135000000	136000000	0.263463
chr4	136000000	137000000	0.238954
chr4	137000000	138000000	0.23344
chr4	138000000	139000000	0.236504
chr4	139000000	140000000	0.226088
chr4	140000000	141000000	0.215059
chr4	141000000	142000000	0.224862
chr4	142000000	143000000	0.227926
chr4	143000000	144000000	0.218123
chr4	144000000	145000000	0.227313
chr4	145000000	146000000	0.226088
chr4	146000000	147000000	0.235278
chr4	147000000	148000000	0.230989
chr4	148000000	149000000	0.243856
chr4	149000000	150000000	0.239567
chr4	150000000	151000000	0.225475
chr4	151000000	152000000	0.20158
chr4	152000000	153000000	0.170944
chr4	153000000	154000000	0.15869
chr4	154000000	155000000	0.131119
chr4	155000000	155630120	0.101096
chr5	0	1000000	0.0520798
chr5	1000000	2000000	0.0618831
chr5	2000000	3000000	0.0753626
chr5	3000000	4000000	0.0906802
chr5	4000000	5000000	0.10416
chr5	5000000	6000000	0.123153
chr5	6000000	7000000	0.13602
chr5	7000000	8000000	0.157465
chr5	8000000	9000000	0.159303
chr5	9000000	10000000	0.16543
chr5	10000000	11000000	0.228539
chr5	11000000	12000000	0.240793
chr5	12000000	13000000	0.248758
chr5	13000000	14000000	0.257948
chr5	14000000	15000000	0.275717
chr5	15000000	16000000	0.27878
chr5	16000000	17000000	0.29226
chr5	17000000	18000000	0.291034
chr5	18000000	19000000	0.292872
chr5	19000000	20000000	0.288583
chr5	20000000	21000000	0.227926
chr5	21000000	22000000	0.215672
chr5	22000000	23000000	0.235278
chr5	23000000	24000000	0.243243
chr5	24000000	25000000	0.234666
chr5	25000000	26000000	0.238342
chr5	26000000	27000000	0.232827
chr5	27000000	28000000	0.242631
chr5	28000000	29000000	0.257948
chr5	29000000	30000000	0.262237
chr5	30000000	31000000	0.251209
chr5	31000000	32000000	0.257336
chr5	32000000	33000000	0.243856
chr5	33000000	34000000	0.229151
chr5	34000000	35000000	0.226088
chr5	35000000	36000000	0.216284
chr5	36000000	37000000	0.212608
chr5	37000000	38000000	0.20403
chr5	38000000	39000000	0.193002
chr5	39000000	40000000	0.191776
chr5	40000000	41000000	0.207094
chr5	41000000	42000000	0.207707
chr5	42000000	43000000	0.205256
chr5	43000000	44000000	0.206481
chr5	44000000	45000000	0.211996
chr5	45000000	46000000	0.210157
chr5	46000000	47000000	0.21751
chr5	47000000	48000000	0.219961
chr5	48000000	49000000	0.22425
chr5	49000000	50000000	0.239567
chr5	50000000	51000000	0.237729
chr5	51000000	52000000	0.234053
chr5	52000000	53000000	0.220573
chr5	53000000	54000000	0.21751
chr5	54000000	55000000	0.210157
chr5	55000000	56000000	0.219961
chr5	56000000	57000000	0.213221
chr5	57000000	58000000	0.205256
chr5	58000000	59000000	0.191776
chr5	59000000	60000000	0.17891
chr5	60000000	61000000	0.190551
chr5	61000000	62000000	0.202805
chr5	62000000	63000000	0.224862
chr5	63000000	64000000	0.236504
chr5	64000000	65000000	0.235278
chr5	65000000	66000000	0.227313
chr5	66000000	67000000	0.227313
chr5	67000000	68000000	0.230377
chr5	68000000	69000000	0.241405
chr5	69000000	70000000	0.245694
chr5	70000000	71000000	0.231602
chr5	71000000	72000000	0.230989
chr5	72000000	73000000	0.215672
chr5	73000000	74000000	0.215672
chr5	74000000	75000000	0.216284
chr5	75000000	76000000	0.223637
chr5	76000000	77000000	0.226088
chr5	77000000	78000000	0.227313
chr5	78000000	79000000	0.21751
chr5	79000000	80000000	0.207707
chr5	80000000	81000000	0.197903
chr5	81000000	82000000	0.192389
chr5	82000000	83000000	0.197291
chr5	83000000	84000000	0.1881
chr5	84000000	85000000	0.196065
chr5	85000000	86000000	0.193614
chr5	86000000	87000000	0.197291
chr5	87000000	88000000	0.200354
chr5	88000000	89000000	0.207707
chr5	89000000	90000000	0.215672
chr5	90000000	91000000	0.227313
chr5	91000000	92000000	0.239567
chr5	92000000	93000000	0.237729
chr5	93000000	94000000	0.234053
chr5	94000000	95000000	0.228539
chr5	95000000	96000000	0.24018
chr5	96000000	97000000	0.244469
chr5	97000000	98000000	0.24937
chr5	98000000	99000000	0.249983
chr5	99000000	100000000	0.253659
chr5	100000000	101000000	0.250596
chr5	101000000	102000000	0.239567
chr5	102000000	103000000	0.242018
chr5	103000000	104000000	0.253047
chr5	104000000	105000000	0.247532
chr5	105000000	106000000	0.230377
chr5	106000000	107000000	0.223637
chr5	107000000	108000000	0.216284
chr5	108000000	109000000	0.216897
chr5	109000000	110000000	0.209545
chr5	110000000	111000000	0.208319
chr5	111000000	112000000	0.208319
chr5	112000000	113000000	0.222411
chr5	113000000	114000000	0.223637
chr5	114000000	115000000	0.23344
chr5	115000000	116000000	0.263463
chr5	116000000	117000000	0.273879
chr5	117000000	118000000	0.277555
chr5	118000000	119000000	0.286745
chr5	119000000	120000000	0.287358
chr5	120000000	121000000	0.283069
chr5	121000000	122000000	0.287358
chr5	122000000	123000000	0.27878
chr5	123000000	124000000	0.278168
chr5	124000000	125000000	0.289809
chr5	125000000	126000000	0.264688
chr5	126000000	127000000	0.266526
chr5	127000000	128000000	0.28552
chr5	128000000	129000000	0.298999
chr5	129000000	130000000	0.310028
chr5	130000000	131000000	0.317381
chr5	131000000	132000000	0.314317
chr5	132000000	133000000	0.310641
chr5	133000000	134000000	0.306965
chr5	134000000	135000000	0.286133
chr5	135000000	136000000	0.283069
chr5	136000000	137000000	0.273266
chr5	137000000	138000000	0.26285
chr5	138000000	139000000	0.238954
chr5	139000000	140000000	0.229764
chr5	140000000	141000000	0.229764
chr5	141000000	142000000	0.232827
chr5	142000000	143000000	0.234666
chr5	143000000	144000000	0.232827
chr5	144000000	145000000	0.238342
chr5	145000000	146000000	0.249983
chr5	146000000	147000000	0.253047
chr5	147000000	148000000	0.243856
chr5	148000000	149000000	0.222411
chr5	149000000	150000000	0.198516
chr5	150000000	151000000	0.172782
chr5	151000000	152000000	0.148274
chr5	152000000	152537259	0.120703
chr6	0	1000000	0.0680101
chr6	1000000	2000000	0.0998707
chr6	2000000	3000000	0.126217
chr6	3000000	4000000	0.142147
chr6	4000000	5000000	0.159916
chr6	5000000	6000000	0.178297
chr6	6000000	7000000	0.193002
chr6	7000000	8000000	0.212608
chr6	8000000	9000000	0.219961
chr6	9000000	10000000	0.229764
chr6	10000000	11000000	0.216897
chr6	11000000	12000000	0.207094
chr6	12000000	13000000	0.212608
chr6	13000000	14000000	0.215059
chr6	14000000	15000000	0.21751
chr6	15000000	16000000	0.219348
chr6	16000000	17000000	0.216897
chr6	17000000	18000000	0.223024
chr6	18000000	19000000	0.227926
chr6	19000000	20000000	0.226088
chr6	20000000	21000000	0.2267
chr6	21000000	22000000	0.229151
chr6	22000000	23000000	0.219961
chr6	23000000	24000000	0.231602
chr6	24000000	25000000	0.227926
chr6	25000000	26000000	0.239567
chr6	26000000	27000000	0.252434
chr6	27000000	28000000	0.259786
chr6	28000000	29000000	0.265301
chr6	29000000	30000000	0.265301
chr6	30000000	31000000	0.261625
chr6	31000000	32000000	0.264688
chr6	32000000	33000000	0.265913
chr6	33000000	34000000	0.261625
chr6	34000000	35000000	0.267139
chr6	35000000	36000000	0.261012
chr6	36000000	37000000	0.258561
chr6	37000000	38000000	0.235891
chr6	38000000	39000000	0.227313
chr6	39000000	40000000	0.223637
chr6	40000000	41000000	0.226088
chr6	41000000	42000000	0.21751
chr6	42000000	43000000	0.228539
chr6	43000000	44000000	0.245082
chr6	44000000	45000000	0.250596
chr6	45000000	46000000	0.24937
chr6	46000000	47000000	0.244469
chr6	47000000	48000000	0.256723
chr6	48000000	49000000	0.259786
chr6	49000000	50000000	0.258561
chr6	50000000	51000000	0.261012
chr6	51000000	52000000	0.273266
chr6	52000000	53000000	0.25611
chr6	53000000	54000000	0.231602
chr6	54000000	55000000	0.222411
chr6	55000000	56000000	0.213221
chr6	56000000	57000000	0.215059
chr6	57000000	58000000	0.21077
chr6	58000000	59000000	0.20403
chr6	59000000	60000000	0.197291
chr6	60000000	61000000	0.195453
chr6	61000000	62000000	0.184424
chr6	62000000	63000000	0.18136
chr6	63000000	64000000	0.174621
chr6	64000000	65000000	0.163592
chr6	65000000	66000000	0.161754
chr6	66000000	67000000	0.159303
chr6	67000000	68000000	0.162367
chr6	68000000	69000000	0.17217
chr6	69000000	70000000	0.169106
chr6	70000000	71000000	0.166043
chr6	71000000	72000000	0.156852
chr6	72000000	73000000	0.159916
chr6	73000000	74000000	0.167268
chr6	74000000	75000000	0.17891
chr6	75000000	76000000	0.191776
chr6	76000000	77000000	0.203418
chr6	77000000	78000000	0.207094
chr6	78000000	79000000	0.203418
chr6	79000000	80000000	0.216284
chr6	80000000	81000000	0.208932
chr6	81000000	82000000	0.21751
chr6	82000000	83000000	0.226088
chr6	83000000	84000000	0.223637
chr6	84000000	85000000	0.235278
chr6	85000000	86000000	0.230377
chr6	86000000	87000000	0.220573
chr6	87000000	88000000	0.219961
chr6	88000000	89000000	0.214446
chr6	89000000	90000000	0.207707
chr6	90000000	91000000	0.21751
chr6	91000000	92000000	0.211383
chr6	92000000	93000000	0.212608
chr6	93000000	94000000	0.213221
chr6	94000000	95000000	0.216897
chr6	95000000	96000000	0.219348
chr6	96000000	97000000	0.218735
chr6	97000000	98000000	0.214446
chr6	98000000	99000000	0.21751
chr6	99000000	100000000	0.242018
chr6	100000000	101000000	0.240793
chr6	101000000	102000000	0.247532
chr6	102000000	103000000	0.24018
chr6	103000000	104000000	0.240793
chr6	104000000	105000000	0.2267
chr6	105000000	106000000	0.22425
chr6	106000000	107000000	0.230989
chr6	107000000	108000000	0.237729
chr6	108000000	109000000	0.24018
chr6	109000000	110000000	0.230989
chr6	110000000	111000000	0.232827
chr6	111000000	112000000	0.23344
chr6	112000000	113000000	0.235278
chr6	113000000	114000000	0.232827
chr6	114000000	115000000	0.237116
chr6	115000000	116000000	0.239567
chr6	116000000	117000000	0.238342
chr6	117000000	118000000	0.228539
chr6	118000000	119000000	0.221186
chr6	119000000	120000000	0.20158
chr6	120000000	121000000	0.197903
chr6	121000000	122000000	0.21077
chr6	122000000	123000000	0.221799
chr6	123000000	124000000	0.221799
chr6	124000000	125000000	0.218123
chr6	125000000	126000000	0.200354
chr6	126000000	127000000	0.190551
chr6	127000000	128000000	0.202192
chr6	128000000	129000000	0.199741
chr6	129000000	130000000	0.200354
chr6	130000000	131000000	0.195453
chr6	131000000	132000000	0.186262
chr6	132000000	133000000	0.180135
chr6	133000000	134000000	0.195453
chr6	134000000	135000000	0.187487
chr6	135000000	136000000	0.205256
chr6	136000000	137000000	0.216897
chr6	137000000	138000000	0.206481
chr6	138000000	139000000	0.222411
chr6	139000000	140000000	0.229764
chr6	140000000	141000000	0.237729
chr6	141000000	142000000	0.24018
chr6	142000000	143000000	0.230989
chr6	143000000	144000000	0.221799
chr6	144000000	145000000	0.222411
chr6	145000000	146000000	0.198516
chr6	146000000	147000000	0.172782
chr6	147000000	148000000	0.154401
chr6	148000000	149000000	0.125604
chr6	149000000	149517037	0.100483
chr7	0	1000000	0.0729118
chr7	1000000	2000000	0.0986453
chr7	2000000	3000000	0.128055
chr7	3000000	4000000	0.137246
chr7	4000000	5000000	0.143985
chr7	5000000	6000000	0.151951
chr7	6000000	7000000	0.174008
chr7	7000000	8000000	0.20403
chr7	8000000	9000000	0.202192
chr7	9000000	10000000	0.20158
chr7	10000000	11000000	0.199741
chr7	11000000	12000000	0.198516
chr7	12000000	13000000	0.184424
chr7	13000000	14000000	0.191164
chr7	14000000	15000000	0.209545
chr7	15000000	16000000	0.219961
chr7	16000000	17000000	0.20158
chr7	17000000	18000000	0.180135
chr7	18000000	19000000	0.169106
chr7	19000000	20000000	0.1495
chr7	20000000	21000000	0.156852
chr7	21000000	22000000	0.153789
chr7	22000000	23000000	0.162367
chr7	23000000	24000000	0.16543
chr7	24000000	25000000	0.170332
chr7	25000000	26000000	0.171557
chr7	26000000	27000000	0.185037
chr7	27000000	28000000	0.203418
chr7	28000000	29000000	0.215672
chr7	29000000	30000000	0.223024
chr7	30000000	31000000	0.222411
chr7	31000000	32000000	0.219961
chr7	32000000	33000000	0.223637
chr7	33000000	34000000	0.227313
chr7	34000000	35000000	0.21077
chr7	35000000	36000000	0.191164
chr7	36000000	37000000	0.174008
chr7	37000000	38000000	0.147049
chr7	38000000	39000000	0.131731
chr7	39000000	40000000	0.110287
chr7	40000000	41000000	0.082715
chr7	41000000	42000000	0.0667847
chr7	42000000	43000000	0.0551433
chr7	43000000	44000000	0.0551433
chr7	44000000	45000000	0.0588196
chr7	45000000	46000000	0.0888421
chr7	46000000	47000000	0.116414
chr7	47000000	48000000	0.132957
chr7	48000000	49000000	0.156852
chr7	49000000	50000000	0.187487
chr7	50000000	51000000	0.209545
chr7	51000000	52000000	0.224862
chr7	52000000	53000000	0.243243
chr7	53000000	54000000	0.235891
chr7	54000000	55000000	0.246307
chr7	55000000	56000000	0.230377
chr7	56000000	57000000	0.22425
chr7	57000000	58000000	0.234053
chr7	58000000	59000000	0.234666
chr7	59000000	60000000	0.22425
chr7	60000000	61000000	0.224862
chr7	61000000	62000000	0.23344
chr7	62000000	63000000	0.221186
chr7	63000000	64000000	0.237116
chr7	64000000	65000000	0.2267
chr7	65000000	66000000	0.235278
chr7	66000000	67000000	0.23344
chr7	67000000	68000000	0.242631
chr7	68000000	69000000	0.24692
chr7	69000000	70000000	0.251209
chr7	70000000	71000000	0.267139
chr7	71000000	72000000	0.27204
chr7	72000000	73000000	0.273879
chr7	73000000	74000000	0.265301
chr7	74000000	75000000	0.279393
chr7	75000000	76000000	0.284907
chr7	76000000	77000000	0.295936
chr7	77000000	78000000	0.281844
chr7	78000000	79000000	0.265301
chr7	79000000	80000000	0.271428
chr7	80000000	81000000	0.254885
chr7	81000000	82000000	0.245082
chr7	82000000	83000000	0.235278
chr7	83000000	84000000	0.232215
chr7	84000000	85000000	0.230377
chr7	85000000	86000000	0.22425
chr7	86000000	87000000	0.220573
chr7	87000000	88000000	0.212608
chr7	88000000	89000000	0.216897
chr7	89000000	90000000	0.206481
chr7	90000000	91000000	0.20158
chr7	91000000	92000000	0.192389
chr7	92000000	93000000	0.200354
chr7	93000000	94000000	0.193002
chr7	94000000	95000000	0.190551
chr7	95000000	96000000	0.195453
chr7	96000000	97000000	0.186875
chr7	97000000	98000000	0.191164
chr7	98000000	99000000	0.20403
chr7	99000000	100000000	0.215672
chr7	100000000	101000000	0.223637
chr7	101000000	102000000	0.235891
chr7	102000000	103000000	0.23344
chr7	103000000	104000000	0.243243
chr7	104000000	105000000	0.231602
chr7	105000000	106000000	0.218735
chr7	106000000	107000000	0.21751
chr7	107000000	108000000	0.215059
chr7	108000000	109000000	0.202805
chr7	109000000	110000000	0.189325
chr7	110000000	111000000	0.188713
chr7	111000000	112000000	0.182586
chr7	112000000	113000000	0.180135
chr7	113000000	114000000	0.180135
chr7	114000000	115000000	0.190551
chr7	115000000	116000000	0.199741
chr7	116000000	117000000	0.229764
chr7	117000000	118000000	0.234666
chr7	118000000	119000000	0.241405
chr7	119000000	120000000	0.250596
chr7	120000000	121000000	0.245082
chr7	121000000	122000000	0.246307
chr7	122000000	123000000	0.254272
chr7	123000000	124000000	0.268364
chr7	124000000	125000000	0.268977
chr7	125000000	126000000	0.276942
chr7	126000000	127000000	0.264075
chr7	127000000	128000000	0.261625
chr7	128000000	129000000	0.257336
chr7	129000000	130000000	0.246307
chr7	130000000	131000000	0.251209
chr7	131000000	132000000	0.260399
chr7	132000000	133000000	0.255497
chr7	133000000	134000000	0.235278
chr7	134000000	135000000	0.231602
chr7	135000000	136000000	0.223024
chr7	136000000	137000000	0.21751
chr7	137000000	138000000	0.225475
chr7	138000000	139000000	0.228539
chr7	139000000	140000000	0.243856
chr7	140000000	141000000	0.238342
chr7	141000000	142000000	0.227926
chr7	142000000	143000000	0.225475
chr7	143000000	144000000	0.228539
chr7	144000000	145000000	0.22425
chr7	145000000	146000000	0.219348
chr7	146000000	147000000	0.214446
chr7	147000000	148000000	0.213221
chr7	148000000	149000000	0.190551
chr7	149000000	150000000	0.15869
chr7	150000000	151000000	0.140309
chr7	151000000	152000000	0.121315
chr7	152000000	152524553	0.103547
chr8	0	1000000	0.0563687
chr8	1000000	2000000	0.0784261
chr8	2000000	3000000	0.0937437
chr8	3000000	4000000	0.112737
chr8	4000000	5000000	0.133569
chr8	5000000	6000000	0.160528
chr8	6000000	7000000	0.1881
chr8	7000000	8000000	0.219961
chr8	8000000	9000000	0.221799
chr8	9000000	10000000	0.2267
chr8	10000000	11000000	0.229151
chr8	11000000	12000000	0.23344
chr8	12000000	13000000	0.237116
chr8	13000000	14000000	0.241405
chr8	14000000	15000000	0.243856
chr8	15000000	16000000	0.287971
chr8	16000000	17000000	0.260399
chr8	17000000	18000000	0.232827
chr8	18000000	19000000	0.24692
chr8	19000000	20000000	0.243856
chr8	20000000	21000000	0.246307
chr8	21000000	22000000	0.254272
chr8	22000000	23000000	0.255497
chr8	23000000	24000000	0.25611
chr8	24000000	25000000	0.253659
chr8	25000000	26000000	0.200354
chr8	26000000	27000000	0.219961
chr8	27000000	28000000	0.238954
chr8	28000000	29000000	0.234666
chr8	29000000	30000000	0.220573
chr8	30000000	31000000	0.20403
chr8	31000000	32000000	0.200967
chr8	32000000	33000000	0.19484
chr8	33000000	34000000	0.188713
chr8	34000000	35000000	0.174008
chr8	35000000	36000000	0.175233
chr8	36000000	37000000	0.17217
chr8	37000000	38000000	0.166655
chr8	38000000	39000000	0.159916
chr8	39000000	40000000	0.170944
chr8	40000000	41000000	0.191164
chr8	41000000	42000000	0.190551
chr8	42000000	43000000	0.205256
chr8	43000000	44000000	0.219348
chr8	44000000	45000000	0.24692
chr8	45000000	46000000	0.248145
chr8	46000000	47000000	0.242631
chr8	47000000	48000000	0.24018
chr8	48000000	49000000	0.245082
chr8	49000000	50000000	0.245694
chr8	50000000	51000000	0.24018
chr8	51000000	52000000	0.231602
chr8	52000000	53000000	0.202805
chr8	53000000	54000000	0.183811
chr8	54000000	55000000	0.173395
chr8	55000000	56000000	0.175846
chr8	56000000	57000000	0.182586
chr8	57000000	58000000	0.183811
chr8	58000000	59000000	0.200354
chr8	59000000	60000000	0.204643
chr8	60000000	61000000	0.200354
chr8	61000000	62000000	0.195453
chr8	62000000	63000000	0.215672
chr8	63000000	64000000	0.230989
chr8	64000000	65000000	0.232827
chr8	65000000	66000000	0.24018
chr8	66000000	67000000	0.244469
chr8	67000000	68000000	0.243243
chr8	68000000	69000000	0.221799
chr8	69000000	70000000	0.208319
chr8	70000000	71000000	0.207707
chr8	71000000	72000000	0.207707
chr8	72000000	73000000	0.206481
chr8	73000000	74000000	0.206481
chr8	74000000	75000000	0.202805
chr8	75000000	76000000	0.197903
chr8	76000000	77000000	0.202192
chr8	77000000	78000000	0.214446
chr8	78000000	79000000	0.221186
chr8	79000000	80000000	0.222411
chr8	80000000	81000000	0.222411
chr8	81000000	82000000	0.227313
chr8	82000000	83000000	0.221186
chr8	83000000	84000000	0.216284
chr8	84000000	85000000	0.216284
chr8	85000000	86000000	0.213834
chr8	86000000	87000000	0.205868
chr8	87000000	88000000	0.198516
chr8	88000000	89000000	0.200354
chr8	89000000	90000000	0.198516
chr8	90000000	91000000	0.194227
chr8	91000000	92000000	0.189938
chr8	92000000	93000000	0.195453
chr8	93000000	94000000	0.189325
chr8	94000000	95000000	0.193002
chr8	95000000	96000000	0.196678
chr8	96000000	97000000	0.194227
chr8	97000000	98000000	0.193002
chr8	98000000	99000000	0.185037
chr8	99000000	100000000	0.181973
chr8	100000000	101000000	0.186262
chr8	101000000	102000000	0.196678
chr8	102000000	103000000	0.199129
chr8	103000000	104000000	0.206481
chr8	104000000	105000000	0.208932
chr8	105000000	106000000	0.203418
chr8	106000000	107000000	0.224862
chr8	107000000	108000000	0.232215
chr8	108000000	109000000	0.238954
chr8	109000000	110000000	0.257948
chr8	110000000	111000000	0.267752
chr8	111000000	112000000	0.257948
chr8	112000000	113000000	0.265301
chr8	113000000	114000000	0.278168
chr8	114000000	115000000	0.298387
chr8	115000000	116000000	0.303901
chr8	116000000	117000000	0.299612
chr8	117000000	118000000	0.300838
chr8	118000000	119000000	0.300225
chr8	119000000	120000000	0.287971
chr8	120000000	121000000	0.272653
chr8	121000000	122000000	0.270815
chr8	122000000	123000000	0.26959
chr8	123000000	124000000	0.267752
chr8	124000000	125000000	0.24692
chr8	125000000	126000000	0.257336
chr8	126000000	127000000	0.253659
chr8	127000000	128000000	0.228539
chr8	128000000	129000000	0.207707
chr8	129000000	130000000	0.187487
chr8	130000000	131000000	0.174621
chr8	131000000	131738871	0.158078
chr9	0	1000000	0.0569815
chr9	1000000	2000000	0.0741372
chr9	2000000	3000000	0.100483
chr9	3000000	4000000	0.120703
chr9	4000000	5000000	0.143373
chr9	5000000	6000000	0.164817
chr9	6000000	7000000	0.184424
chr9	7000000	8000000	0.207094
chr9	8000000	9000000	0.213834
chr9	9000000	10000000	0.21077
chr9	10000000	11000000	0.207707
chr9	11000000	12000000	0.215672
chr9	12000000	13000000	0.218735
chr9	13000000	14000000	0.211996
chr9	14000000	15000000	0.215059
chr9	15000000	16000000	0.213834
chr9	16000000	17000000	0.21077
chr9	17000000	18000000	0.205868
chr9	18000000	19000000	0.203418
chr9	19000000	20000000	0.213221
chr9	20000000	21000000	0.219348
chr9	21000000	22000000	0.213834
chr9	22000000	23000000	0.213221
chr9	23000000	24000000	0.220573
chr9	24000000	25000000	0.224862
chr9	25000000	26000000	0.224862
chr9	26000000	27000000	0.231602
chr9	27000000	28000000	0.235891
chr9	28000000	29000000	0.237116
chr9	29000000	30000000	0.228539
chr9	30000000	31000000	0.222411
chr9	31000000	32000000	0.223637
chr9	32000000	33000000	0.215672
chr9	33000000	34000000	0.205256
chr9	34000000	35000000	0.197903
chr9	35000000	36000000	0.199741
chr9	36000000	37000000	0.205256
chr9	37000000	38000000	0.20158
chr9	38000000	39000000	0.207094
chr9	39000000	40000000	0.213221
chr9	40000000	41000000	0.208319
chr9	41000000	42000000	0.221799
chr9	42000000	43000000	0.227313
chr9	43000000	44000000	0.236504
chr9	44000000	45000000	0.24018
chr9	45000000	46000000	0.242631
chr9	46000000	47000000	0.235891
chr9	47000000	48000000	0.245082
chr9	48000000	49000000	0.244469
chr9	49000000	50000000	0.253047
chr9	50000000	51000000	0.267139
chr9	51000000	52000000	0.253047
chr9	52000000	53000000	0.24937
chr9	53000000	54000000	0.253659
chr9	54000000	55000000	0.249983
chr9	55000000	56000000	0.253047
chr9	56000000	57000000	0.260399
chr9	57000000	58000000	0.25611
chr9	58000000	59000000	0.242631
chr9	59000000	60000000	0.221799
chr9	60000000	61000000	0.204643
chr9	61000000	62000000	0.212608
chr9	62000000	63000000	0.213221
chr9	63000000	64000000	0.219348
chr9	64000000	65000000	0.220573
chr9	65000000	66000000	0.218123
chr9	66000000	67000000	0.213221
chr9	67000000	68000000	0.216284
chr9	68000000	69000000	0.224862
chr9	69000000	70000000	0.235891
chr9	70000000	71000000	0.257948
chr9	71000000	72000000	0.246307
chr9	72000000	73000000	0.236504
chr9	73000000	74000000	0.227926
chr9	74000000	75000000	0.218735
chr9	75000000	76000000	0.216897
chr9	76000000	77000000	0.216897
chr9	77000000	78000000	0.20158
chr9	78000000	79000000	0.197903
chr9	79000000	80000000	0.1881
chr9	80000000	81000000	0.176459
chr9	81000000	82000000	0.175846
chr9	82000000	83000000	0.186262
chr9	83000000	84000000	0.185649
chr9	84000000	85000000	0.191776
chr9	85000000	86000000	0.191776
chr9	86000000	87000000	0.189325
chr9	87000000	88000000	0.196678
chr9	88000000	89000000	0.198516
chr9	89000000	90000000	0.210157
chr9	90000000	91000000	0.204643
chr9	91000000	92000000	0.214446
chr9	92000000	93000000	0.215059
chr9	93000000	94000000	0.223637
chr9	94000000	95000000	0.231602
chr9	95000000	96000000	0.235278
chr9	96000000	97000000	0.234666
chr9	97000000	98000000	0.244469
chr9	98000000	99000000	0.245082
chr9	99000000	100000000	0.255497
chr9	100000000	101000000	0.262237
chr9	101000000	102000000	0.256723
chr9	102000000	103000000	0.24018
chr9	103000000	104000000	0.229151
chr9	104000000	105000000	0.212608
chr9	105000000	106000000	0.213221
chr9	106000000	107000000	0.206481
chr9	107000000	108000000	0.203418
chr9	108000000	109000000	0.212608
chr9	109000000	110000000	0.205256
chr9	110000000	111000000	0.213221
chr9	111000000	112000000	0.222411
chr9	112000000	113000000	0.243856
chr9	113000000	114000000	0.251209
chr9	114000000	115000000	0.262237
chr9	115000000	116000000	0.257948
chr9	116000000	117000000	0.273879
chr9	117000000	118000000	0.264688
chr9	118000000	119000000	0.258561
chr9	119000000	120000000	0.240793
chr9	120000000	121000000	0.211383
chr9	121000000	122000000	0.181973
chr9	122000000	123000000	0.152563
chr9	123000000	124000000	0.12683
chr9	124000000	124076172	0.103547
chr10	0	1000000	0.0465655
chr10	1000000	2000000	0.076588
chr10	2000000	3000000	0.102934
chr10	3000000	4000000	0.131119
chr10	4000000	5000000	0.157465
chr10	5000000	6000000	0.186262
chr10	6000000	7000000	0.214446
chr10	7000000	8000000	0.234666
chr10	8000000	9000000	0.253659
chr10	9000000	10000000	0.263463
chr10	10000000	11000000	0.262237
chr10	11000000	12000000	0.257948
chr10	12000000	13000000	0.25611
chr10	13000000	14000000	0.254885
chr10	14000000	15000000	0.258561
chr10	15000000	16000000	0.254885
chr10	16000000	17000000	0.246307
chr10	17000000	18000000	0.251209
chr10	18000000	19000000	0.24937
chr10	19000000	20000000	0.239567
chr10	20000000	21000000	0.25611
chr10	21000000	22000000	0.256723
chr10	22000000	23000000	0.253047
chr10	23000000	24000000	0.246307
chr10	24000000	25000000	0.243243
chr10	25000000	26000000	0.240793
chr10	26000000	27000000	0.242018
chr10	27000000	28000000	0.236504
chr10	28000000	29000000	0.226088
chr10	29000000	30000000	0.230989
chr10	30000000	31000000	0.213221
chr10	31000000	32000000	0.209545
chr10	32000000	33000000	0.222411
chr10	33000000	34000000	0.222411
chr10	34000000	35000000	0.219348
chr10	35000000	36000000	0.227313
chr10	36000000	37000000	0.234666
chr10	37000000	38000000	0.237729
chr10	38000000	39000000	0.247532
chr10	39000000	40000000	0.242018
chr10	40000000	41000000	0.245082
chr10	41000000	42000000	0.237729
chr10	42000000	43000000	0.219348
chr10	43000000	44000000	0.216897
chr10	44000000	45000000	0.214446
chr10	45000000	46000000	0.207094
chr10	46000000	47000000	0.204643
chr10	47000000	48000000	0.205868
chr10	48000000	49000000	0.202805
chr10	49000000	50000000	0.21077
chr10	50000000	51000000	0.221186
chr10	51000000	52000000	0.2267
chr10	52000000	53000000	0.234666
chr10	53000000	54000000	0.238954
chr10	54000000	55000000	0.237729
chr10	55000000	56000000	0.242631
chr10	56000000	57000000	0.239567
chr10	57000000	58000000	0.245694
chr10	58000000	59000000	0.255497
chr10	59000000	60000000	0.255497
chr10	60000000	61000000	0.245694
chr10	61000000	62000000	0.259786
chr10	62000000	63000000	0.282456
chr10	63000000	64000000	0.290422
chr10	64000000	65000000	0.309415
chr10	65000000	66000000	0.311866
chr10	66000000	67000000	0.31493
chr10	67000000	68000000	0.311254
chr10	68000000	69000000	0.297774
chr10	69000000	70000000	0.303288
chr10	70000000	71000000	0.314317
chr10	71000000	72000000	0.303901
chr10	72000000	73000000	0.280618
chr10	73000000	74000000	0.286133
chr10	74000000	75000000	0.264688
chr10	75000000	76000000	0.24937
chr10	76000000	77000000	0.237116
chr10	77000000	78000000	0.24018
chr10	78000000	79000000	0.244469
chr10	79000000	80000000	0.238954
chr10	80000000	81000000	0.24018
chr10	81000000	82000000	0.242631
chr10	82000000	83000000	0.253047
chr10	83000000	84000000	0.24018
chr10	84000000	85000000	0.242631
chr10	85000000	86000000	0.24937
chr10	86000000	87000000	0.259174
chr10	87000000	88000000	0.260399
chr10	88000000	89000000	0.252434
chr10	89000000	90000000	0.242631
chr10	90000000	91000000	0.245694
chr10	91000000	92000000	0.249983
chr10	92000000	93000000	0.240793
chr10	93000000	94000000	0.245082
chr10	94000000	95000000	0.238342
chr10	95000000	96000000	0.231602
chr10	96000000	97000000	0.224862
chr10	97000000	98000000	0.213221
chr10	98000000	99000000	0.214446
chr10	99000000	100000000	0.222411
chr10	100000000	101000000	0.211996
chr10	101000000	102000000	0.203418
chr10	102000000	103000000	0.20158
chr10	103000000	104000000	0.192389
chr10	104000000	105000000	0.202805
chr10	105000000	106000000	0.216897
chr10	106000000	107000000	0.223637
chr10	107000000	108000000	0.229151
chr10	108000000	109000000	0.23344
chr10	109000000	110000000	0.227926
chr10	110000000	111000000	0.218123
chr10	111000000	112000000	0.226088
chr10	112000000	113000000	0.226088
chr10	113000000	114000000	0.239567
chr10	114000000	115000000	0.24692
chr10	115000000	116000000	0.24692
chr10	116000000	117000000	0.254885
chr10	117000000	118000000	0.259174
chr10	118000000	119000000	0.256723
chr10	119000000	120000000	0.259174
chr10	120000000	121000000	0.275104
chr10	121000000	122000000	0.26959
chr10	122000000	123000000	0.275717
chr10	123000000	124000000	0.27204
chr10	124000000	125000000	0.259174
chr10	125000000	126000000	0.238954
chr10	126000000	127000000	0.207707
chr10	127000000	128000000	0.17891
chr10	128000000	129000000	0.159303
chr10	129000000	129993255	0.136633
chr11	0	1000000	0.0998707
chr11	1000000	2000000	0.116414
chr11	2000000	3000000	0.133569
chr11	3000000	4000000	0.152563
chr11	4000000	5000000	0.177071
chr11	5000000	6000000	0.196678
chr11	6000000	7000000	0.214446
chr11	7000000	8000000	0.24018
chr11	8000000	9000000	0.20158
chr11	9000000	10000000	0.196065
chr11	10000000	11000000	0.186875
chr11	11000000	12000000	0.190551
chr11	12000000	13000000	0.193002
chr11	13000000	14000000	0.185037
chr11	14000000	15000000	0.175233
chr11	15000000	16000000	0.174621
chr11	16000000	17000000	0.169719
chr11	17000000	18000000	0.15869
chr11	18000000	19000000	0.159916
chr11	19000000	20000000	0.169719
chr11	20000000	21000000	0.163592
chr11	21000000	22000000	0.164817
chr11	22000000	23000000	0.166043
chr11	23000000	24000000	0.172782
chr11	24000000	25000000	0.17217
chr11	25000000	26000000	0.17891
chr11	26000000	27000000	0.186875
chr11	27000000	28000000	0.189325
chr11	28000000	29000000	0.199129
chr11	29000000	30000000	0.196065
chr11	30000000	31000000	0.196678
chr11	31000000	32000000	0.202192
chr11	32000000	33000000	0.209545
chr11	33000000	34000000	0.207094
chr11	34000000	35000000	0.221799
chr11	35000000	36000000	0.215059
chr11	36000000	37000000	0.212608
chr11	37000000	38000000	0.214446
chr11	38000000	39000000	0.21077
chr11	39000000	40000000	0.221186
chr11	40000000	41000000	0.223637
chr11	41000000	42000000	0.216897
chr11	42000000	43000000	0.205256
chr11	43000000	44000000	0.205868
chr11	44000000	45000000	0.199129
chr11	45000000	46000000	0.202192
chr11	46000000	47000000	0.205868
chr11	47000000	48000000	0.211383
chr11	48000000	49000000	0.209545
chr11	49000000	50000000	0.196678
chr11	50000000	51000000	0.205868
chr11	51000000	52000000	0.216897
chr11	52000000	53000000	0.2267
chr11	53000000	54000000	0.235891
chr11	54000000	55000000	0.227313
chr11	55000000	56000000	0.227926
chr11	56000000	57000000	0.220573
chr11	57000000	58000000	0.218123
chr11	58000000	59000000	0.231602
chr11	59000000	60000000	0.23344
chr11	60000000	61000000	0.227926
chr11	61000000	62000000	0.215059
chr11	62000000	63000000	0.207707
chr11	63000000	64000000	0.208319
chr11	64000000	65000000	0.218735
chr11	65000000	66000000	0.214446
chr11	66000000	67000000	0.216284
chr11	67000000	68000000	0.212608
chr11	68000000	69000000	0.202192
chr11	69000000	70000000	0.205868
chr11	70000000	71000000	0.203418
chr11	71000000	72000000	0.20403
chr11	72000000	73000000	0.204643
chr11	73000000	74000000	0.203418
chr11	74000000	75000000	0.196065
chr11	75000000	76000000	0.197903
chr11	76000000	77000000	0.204643
chr11	77000000	78000000	0.211996
chr11	78000000	79000000	0.207707
chr11	79000000	80000000	0.20403
chr11	80000000	81000000	0.20158
chr11	81000000	82000000	0.213834
chr11	82000000	83000000	0.221799
chr11	83000000	84000000	0.218123
chr11	84000000	85000000	0.21751
chr11	85000000	86000000	0.21751
chr11	86000000	87000000	0.214446
chr11	87000000	88000000	0.207707
chr11	88000000	89000000	0.21077
chr11	89000000	90000000	0.225475
chr11	90000000	91000000	0.221799
chr11	91000000	92000000	0.210157
chr11	92000000	93000000	0.203418
chr11	93000000	94000000	0.20403
chr11	94000000	95000000	0.213221
chr11	95000000	96000000	0.213221
chr11	96000000	97000000	0.226088
chr11	97000000	98000000	0.225475
chr11	98000000	99000000	0.2267
chr11	99000000	100000000	0.218735
chr11	100000000	101000000	0.230989
chr11	101000000	102000000	0.230377
chr11	102000000	103000000	0.230989
chr11	103000000	104000000	0.23344
chr11	104000000	105000000	0.227926
chr11	105000000	106000000	0.235891
chr11	106000000	107000000	0.22425
chr11	107000000	108000000	0.232827
chr11	108000000	109000000	0.240793
chr11	109000000	110000000	0.242631
chr11	110000000	111000000	0.236504
chr11	111000000	112000000	0.226088
chr11	112000000	113000000	0.221186
chr11	113000000	114000000	0.207094
chr11	114000000	115000000	0.202192
chr11	115000000	116000000	0.189325
chr11	116000000	117000000	0.1881
chr11	117000000	118000000	0.17217
chr11	118000000	119000000	0.14276
chr11	119000000	120000000	0.116414
chr11	120000000	121000000	0.0961945
chr11	121000000	121843856	0.0876166
chr12	0	1000000	0.0471782
chr12	1000000	2000000	0.0624958
chr12	2000000	3000000	0.0857785
chr12	3000000	4000000	0.112737
chr12	4000000	5000000	0.132957
chr12	5000000	6000000	0.150725
chr12	6000000	7000000	0.174008
chr12	7000000	8000000	0.187487
chr12	8000000	9000000	0.188713
chr12	9000000	10000000	0.202805
chr12	10000000	11000000	0.205868
chr12	11000000	12000000	0.207707
chr12	12000000	13000000	0.208932
chr12	13000000	14000000	0.205868
chr12	14000000	15000000	0.199741
chr12	15000000	16000000	0.19484
chr12	16000000	17000000	0.191776
chr12	17000000	18000000	0.197903
chr12	18000000	19000000	0.194227
chr12	19000000	20000000	0.178297
chr12	20000000	21000000	0.181973
chr12	21000000	22000000	0.179522
chr12	22000000	23000000	0.171557
chr12	23000000	24000000	0.170944
chr12	24000000	25000000	0.170332
chr12	25000000	26000000	0.181973
chr12	26000000	27000000	0.175846
chr12	27000000	28000000	0.177071
chr12	28000000	29000000	0.184424
chr12	29000000	30000000	0.200967
chr12	30000000	31000000	0.207707
chr12	31000000	32000000	0.215059
chr12	32000000	33000000	0.223024
chr12	33000000	34000000	0.213834
chr12	34000000	35000000	0.221186
chr12	35000000	36000000	0.221186
chr12	36000000	37000000	0.242018
chr12	37000000	38000000	0.240793
chr12	38000000	39000000	0.230377
chr12	39000000	40000000	0.222411
chr12	40000000	41000000	0.21077
chr12	41000000	42000000	0.208932
chr12	42000000	43000000	0.203418
chr12	43000000	44000000	0.20158
chr12	44000000	45000000	0.199129
chr12	45000000	46000000	0.189325
chr12	46000000	47000000	0.17217
chr12	47000000	48000000	0.187487
chr12	48000000	49000000	0.200354
chr12	49000000	50000000	0.205256
chr12	50000000	51000000	0.215672
chr12	51000000	52000000	0.213834
chr12	52000000	53000000	0.218735
chr12	53000000	54000000	0.229764
chr12	54000000	55000000	0.228539
chr12	55000000	56000000	0.237729
chr12	56000000	57000000	0.238342
chr12	57000000	58000000	0.219348
chr12	58000000	59000000	0.209545
chr12	59000000	60000000	0.200354
chr12	60000000	61000000	0.1881
chr12	61000000	62000000	0.193614
chr12	62000000	63000000	0.192389
chr12	63000000	64000000	0.191776
chr12	64000000	65000000	0.190551
chr12	65000000	66000000	0.1881
chr12	66000000	67000000	0.202192
chr12	67000000	68000000	0.20403
chr12	68000000	69000000	0.211996
chr12	69000000	70000000	0.216284
chr12	70000000	71000000	0.223637
chr12	71000000	72000000	0.232827
chr12	72000000	73000000	0.235278
chr12	73000000	74000000	0.229764
chr12	74000000	75000000	0.237729
chr12	75000000	76000000	0.243856
chr12	76000000	77000000	0.232827
chr12	77000000	78000000	0.235278
chr12	78000000	79000000	0.246307
chr12	79000000	80000000	0.245694
chr12	80000000	81000000	0.243856
chr12	81000000	82000000	0.229764
chr12	82000000	83000000	0.227313
chr12	83000000	84000000	0.235278
chr12	84000000	85000000	0.232827
chr12	85000000	86000000	0.232827
chr12	86000000	87000000	0.243856
chr12	87000000	88000000	0.248758
chr12	88000000	89000000	0.235891
chr12	89000000	90000000	0.235278
chr12	90000000	91000000	0.225475
chr12	91000000	92000000	0.2267
chr12	92000000	93000000	0.220573
chr12	93000000	94000000	0.211383
chr12	94000000	95000000	0.216284
chr12	95000000	96000000	0.213834
chr12	96000000	97000000	0.21077
chr12	97000000	98000000	0.213834
chr12	98000000	99000000	0.22425
chr12	99000000	100000000	0.23344
chr12	100000000	101000000	0.241405
chr12	101000000	102000000	0.236504
chr12	102000000	103000000	0.247532
chr12	103000000	104000000	0.265913
chr12	104000000	105000000	0.259786
chr12	105000000	106000000	0.246307
chr12	106000000	107000000	0.242018
chr12	107000000	108000000	0.230377
chr12	108000000	109000000	0.208932
chr12	109000000	110000000	0.196065
chr12	110000000	111000000	0.190551
chr12	111000000	112000000	0.189938
chr12	112000000	113000000	0.169719
chr12	113000000	114000000	0.161754
chr12	114000000	115000000	0.170944
chr12	115000000	116000000	0.177684
chr12	116000000	117000000	0.167881
chr12	117000000	118000000	0.151338
chr12	118000000	119000000	0.140922
chr12	119000000	120000000	0.123766
chr12	120000000	121000000	0.111512
chr12	121000000	121257530	0.0968072
chr13	0	1000000	0.0484036
chr13	1000000	2000000	0.072299
chr13	2000000	3000000	0.0937437
chr13	3000000	4000000	0.10661
chr13	4000000	5000000	0.134182
chr13	5000000	6000000	0.156239
chr13	6000000	7000000	0.169719
chr13	7000000	8000000	0.184424
chr13	8000000	9000000	0.214446
chr13	9000000	10000000	0.225475
chr13	10000000	11000000	0.219348
chr13	11000000	12000000	0.207707
chr13	12000000	13000000	0.21077
chr13	13000000	14000000	0.219348
chr13	14000000	15000000	0.21751
chr13	15000000	16000000	0.219348
chr13	16000000	17000000	0.223637
chr13	17000000	18000000	0.238342
chr13	18000000	19000000	0.230989
chr13	19000000	20000000	0.225475
chr13	20000000	21000000	0.227926
chr13	21000000	22000000	0.23344
chr13	22000000	23000000	0.234666
chr13	23000000	24000000	0.2267
chr13	24000000	25000000	0.232215
chr13	25000000	26000000	0.23344
chr13	26000000	27000000	0.246307
chr13	27000000	28000000	0.253659
chr13	28000000	29000000	0.246307
chr13	29000000	30000000	0.255497
chr13	30000000	31000000	0.259174
chr13	31000000	32000000	0.261625
chr13	32000000	33000000	0.261625
chr13	33000000	34000000	0.275104
chr13	34000000	35000000	0.277555
chr13	35000000	36000000	0.275104
chr13	36000000	37000000	0.280618
chr13	37000000	38000000	0.26959
chr13	38000000	39000000	0.280006
chr13	39000000	40000000	0.277555
chr13	40000000	41000000	0.290422
chr13	41000000	42000000	0.312479
chr13	42000000	43000000	0.309415
chr13	43000000	44000000	0.318606
chr13	44000000	45000000	0.313092
chr13	45000000	46000000	0.309415
chr13	46000000	47000000	0.297774
chr13	47000000	48000000	0.300838
chr13	48000000	49000000	0.295323
chr13	49000000	50000000	0.288583
chr13	50000000	51000000	0.271428
chr13	51000000	52000000	0.259174
chr13	52000000	53000000	0.267752
chr13	53000000	54000000	0.25611
chr13	54000000	55000000	0.267139
chr13	55000000	56000000	0.279393
chr13	56000000	57000000	0.276942
chr13	57000000	58000000	0.264688
chr13	58000000	59000000	0.266526
chr13	59000000	60000000	0.26959
chr13	60000000	61000000	0.261012
chr13	61000000	62000000	0.257948
chr13	62000000	63000000	0.243856
chr13	63000000	64000000	0.237116
chr13	64000000	65000000	0.216897
chr13	65000000	66000000	0.207707
chr13	66000000	67000000	0.214446
chr13	67000000	68000000	0.223024
chr13	68000000	69000000	0.212608
chr13	69000000	70000000	0.214446
chr13	70000000	71000000	0.227313
chr13	71000000	72000000	0.219961
chr13	72000000	73000000	0.21077
chr13	73000000	74000000	0.211996
chr13	74000000	75000000	0.210157
chr13	75000000	76000000	0.206481
chr13	76000000	77000000	0.202805
chr13	77000000	78000000	0.197291
chr13	78000000	79000000	0.196065
chr13	79000000	80000000	0.186262
chr13	80000000	81000000	0.177071
chr13	81000000	82000000	0.181973
chr13	82000000	83000000	0.185649
chr13	83000000	84000000	0.183198
chr13	84000000	85000000	0.177071
chr13	85000000	86000000	0.167268
chr13	86000000	87000000	0.166655
chr13	87000000	88000000	0.160528
chr13	88000000	89000000	0.164817
chr13	89000000	90000000	0.168494
chr13	90000000	91000000	0.174008
chr13	91000000	92000000	0.166043
chr13	92000000	93000000	0.175846
chr13	93000000	94000000	0.17891
chr13	94000000	95000000	0.189938
chr13	95000000	96000000	0.20403
chr13	96000000	97000000	0.211383
chr13	97000000	98000000	0.226088
chr13	98000000	99000000	0.219961
chr13	99000000	100000000	0.221799
chr13	100000000	101000000	0.21751
chr13	101000000	102000000	0.22425
chr13	102000000	103000000	0.232215
chr13	103000000	104000000	0.235278
chr13	104000000	105000000	0.2267
chr13	105000000	106000000	0.227313
chr13	106000000	107000000	0.209545
chr13	107000000	108000000	0.208932
chr13	108000000	109000000	0.21751
chr13	109000000	110000000	0.216284
chr13	110000000	111000000	0.223637
chr13	111000000	112000000	0.216897
chr13	112000000	113000000	0.20403
chr13	113000000	114000000	0.202805
chr13	114000000	115000000	0.200354
chr13	115000000	116000000	0.184424
chr13	116000000	117000000	0.170332
chr13	117000000	118000000	0.14276
chr13	118000000	119000000	0.120703
chr13	119000000	120000000	0.0980326
chr13	120000000	120284312	0.0729118
chr14	0	1000000	0.0667847
chr14	1000000	2000000	0.082715
chr14	2000000	3000000	0.107836
chr14	3000000	4000000	0.142147
chr14	4000000	5000000	0.167881
chr14	5000000	6000000	0.184424
chr14	6000000	7000000	0.209545
chr14	7000000	8000000	0.219348
chr14	8000000	9000000	0.232827
chr14	9000000	10000000	0.202805
chr14	10000000	11000000	0.188713
chr14	11000000	12000000	0.183198
chr14	12000000	13000000	0.167881
chr14	13000000	14000000	0.14276
chr14	14000000	15000000	0.131119
chr14	15000000	16000000	0.131731
chr14	16000000	17000000	0.12683
chr14	17000000	18000000	0.134182
chr14	18000000	19000000	0.139696
chr14	19000000	20000000	0.147662
chr14	20000000	21000000	0.152563
chr14	21000000	22000000	0.153789
chr14	22000000	23000000	0.155627
chr14	23000000	24000000	0.167268
chr14	24000000	25000000	0.17891
chr14	25000000	26000000	0.179522
chr14	26000000	27000000	0.1881
chr14	27000000	28000000	0.197291
chr14	28000000	29000000	0.197291
chr14	29000000	30000000	0.202192
chr14	30000000	31000000	0.198516
chr14	31000000	32000000	0.200354
chr14	32000000	33000000	0.202805
chr14	33000000	34000000	0.189325
chr14	34000000	35000000	0.174008
chr14	35000000	36000000	0.163592
chr14	36000000	37000000	0.148274
chr14	37000000	38000000	0.146436
chr14	38000000	39000000	0.145211
chr14	39000000	40000000	0.156239
chr14	40000000	41000000	0.161141
chr14	41000000	42000000	0.160528
chr14	42000000	43000000	0.156239
chr14	43000000	44000000	0.171557
chr14	44000000	45000000	0.177684
chr14	45000000	46000000	0.189325
chr14	46000000	47000000	0.1881
chr14	47000000	48000000	0.17891
chr14	48000000	49000000	0.172782
chr14	49000000	50000000	0.1495
chr14	50000000	51000000	0.14276
chr14	51000000	52000000	0.152563
chr14	52000000	53000000	0.160528
chr14	53000000	54000000	0.154401
chr14	54000000	55000000	0.150112
chr14	55000000	56000000	0.143373
chr14	56000000	57000000	0.142147
chr14	57000000	58000000	0.140922
chr14	58000000	59000000	0.139084
chr14	59000000	60000000	0.146436
chr14	60000000	61000000	0.151951
chr14	61000000	62000000	0.142147
chr14	62000000	63000000	0.140922
chr14	63000000	64000000	0.137246
chr14	64000000	65000000	0.140922
chr14	65000000	66000000	0.155014
chr14	66000000	67000000	0.155627
chr14	67000000	68000000	0.151338
chr14	68000000	69000000	0.151951
chr14	69000000	70000000	0.145824
chr14	70000000	71000000	0.140922
chr14	71000000	72000000	0.142147
chr14	72000000	73000000	0.137246
chr14	73000000	74000000	0.139696
chr14	74000000	75000000	0.134795
chr14	75000000	76000000	0.117639
chr14	76000000	77000000	0.110287
chr14	77000000	78000000	0.107836
chr14	78000000	79000000	0.105385
chr14	79000000	80000000	0.104772
chr14	80000000	81000000	0.108449
chr14	81000000	82000000	0.102322
chr14	82000000	83000000	0.099258
chr14	83000000	84000000	0.0919056
chr14	84000000	85000000	0.0863912
chr14	85000000	86000000	0.082715
chr14	86000000	87000000	0.0857785
chr14	87000000	88000000	0.0857785
chr14	88000000	89000000	0.0814896
chr14	89000000	90000000	0.0796515
chr14	90000000	91000000	0.0784261
chr14	91000000	92000000	0.0747499
chr14	92000000	93000000	0.0759753
chr14	93000000	94000000	0.0821023
chr14	94000000	95000000	0.0888421
[truncated: 666 more rows]

## Sheet: J2(severity4)
no. of chr	from	to	moving average
chr1	0	1000000	0.0482791
chr1	1000000	2000000	0.0772465
chr1	2000000	3000000	0.0895357
chr1	3000000	4000000	0.105336
chr1	4000000	5000000	0.112359
chr1	5000000	6000000	0.129037
chr1	6000000	7000000	0.150982
chr1	7000000	8000000	0.161515
chr1	8000000	9000000	0.174682
chr1	9000000	10000000	0.166782
chr1	10000000	11000000	0.170293
chr1	11000000	12000000	0.161515
chr1	12000000	13000000	0.165904
chr1	13000000	14000000	0.171171
chr1	14000000	15000000	0.184338
chr1	15000000	16000000	0.188727
chr1	16000000	17000000	0.189605
chr1	17000000	18000000	0.194872
chr1	18000000	19000000	0.212428
chr1	19000000	20000000	0.208039
chr1	20000000	21000000	0.31952
chr1	21000000	22000000	0.320397
chr1	22000000	23000000	0.31952
chr1	23000000	24000000	0.322153
chr1	24000000	25000000	0.321275
chr1	25000000	26000000	0.322153
chr1	26000000	27000000	0.31952
chr1	27000000	28000000	0.320397
chr1	28000000	29000000	0.297575
chr1	29000000	30000000	0.301086
chr1	30000000	31000000	0.184338
chr1	31000000	32000000	0.182583
chr1	32000000	33000000	0.19575
chr1	33000000	34000000	0.202772
chr1	34000000	35000000	0.204528
chr1	35000000	36000000	0.213306
chr1	36000000	37000000	0.229984
chr1	37000000	38000000	0.238762
chr1	38000000	39000000	0.252807
chr1	39000000	40000000	0.253685
chr1	40000000	41000000	0.251929
chr1	41000000	42000000	0.26334
chr1	42000000	43000000	0.252807
chr1	43000000	44000000	0.238762
chr1	44000000	45000000	0.237006
chr1	45000000	46000000	0.229106
chr1	46000000	47000000	0.210672
chr1	47000000	48000000	0.208039
chr1	48000000	49000000	0.199261
chr1	49000000	50000000	0.201894
chr1	50000000	51000000	0.209795
chr1	51000000	52000000	0.210672
chr1	52000000	53000000	0.220328
chr1	53000000	54000000	0.226473
chr1	54000000	55000000	0.236129
chr1	55000000	56000000	0.236129
chr1	56000000	57000000	0.244029
chr1	57000000	58000000	0.237006
chr1	58000000	59000000	0.24754
chr1	59000000	60000000	0.241395
chr1	60000000	61000000	0.251051
chr1	61000000	62000000	0.23174
chr1	62000000	63000000	0.218573
chr1	63000000	64000000	0.214184
chr1	64000000	65000000	0.197505
chr1	65000000	66000000	0.201016
chr1	66000000	67000000	0.206283
chr1	67000000	68000000	0.21945
chr1	68000000	69000000	0.213306
chr1	69000000	70000000	0.210672
chr1	70000000	71000000	0.19575
chr1	71000000	72000000	0.201894
chr1	72000000	73000000	0.221206
chr1	73000000	74000000	0.216817
chr1	74000000	75000000	0.228228
chr1	75000000	76000000	0.226473
chr1	76000000	77000000	0.222084
chr1	77000000	78000000	0.217695
chr1	78000000	79000000	0.223839
chr1	79000000	80000000	0.244907
chr1	80000000	81000000	0.279141
chr1	81000000	82000000	0.260707
chr1	82000000	83000000	0.237006
chr1	83000000	84000000	0.26334
chr1	84000000	85000000	0.276507
chr1	85000000	86000000	0.280019
chr1	86000000	87000000	0.282652
chr1	87000000	88000000	0.29143
chr1	88000000	89000000	0.280019
chr1	89000000	90000000	0.268607
chr1	90000000	91000000	0.244029
chr1	91000000	92000000	0.264218
chr1	92000000	93000000	0.271241
chr1	93000000	94000000	0.24754
chr1	94000000	95000000	0.229984
chr1	95000000	96000000	0.230862
chr1	96000000	97000000	0.220328
chr1	97000000	98000000	0.215939
chr1	98000000	99000000	0.230862
chr1	99000000	100000000	0.228228
chr1	100000000	101000000	0.228228
chr1	101000000	102000000	0.222084
chr1	102000000	103000000	0.21945
chr1	103000000	104000000	0.23174
chr1	104000000	105000000	0.229106
chr1	105000000	106000000	0.233495
chr1	106000000	107000000	0.232617
chr1	107000000	108000000	0.21945
chr1	108000000	109000000	0.20365
chr1	109000000	110000000	0.200139
chr1	110000000	111000000	0.206283
chr1	111000000	112000000	0.216817
chr1	112000000	113000000	0.223839
chr1	113000000	114000000	0.214184
chr1	114000000	115000000	0.210672
chr1	115000000	116000000	0.191361
chr1	116000000	117000000	0.208917
chr1	117000000	118000000	0.224717
chr1	118000000	119000000	0.240518
chr1	119000000	120000000	0.241395
chr1	120000000	121000000	0.237884
chr1	121000000	122000000	0.233495
chr1	122000000	123000000	0.233495
chr1	123000000	124000000	0.240518
chr1	124000000	125000000	0.265096
chr1	125000000	126000000	0.276507
chr1	126000000	127000000	0.266852
chr1	127000000	128000000	0.251929
chr1	128000000	129000000	0.230862
chr1	129000000	130000000	0.233495
chr1	130000000	131000000	0.221206
chr1	131000000	132000000	0.233495
chr1	132000000	133000000	0.236129
chr1	133000000	134000000	0.222962
chr1	134000000	135000000	0.207161
chr1	135000000	136000000	0.209795
chr1	136000000	137000000	0.20365
chr1	137000000	138000000	0.209795
chr1	138000000	139000000	0.215061
chr1	139000000	140000000	0.21155
chr1	140000000	141000000	0.215939
chr1	141000000	142000000	0.205406
chr1	142000000	143000000	0.201894
chr1	143000000	144000000	0.208917
chr1	144000000	145000000	0.202772
chr1	145000000	146000000	0.191361
chr1	146000000	147000000	0.19575
chr1	147000000	148000000	0.189605
chr1	148000000	149000000	0.200139
chr1	149000000	150000000	0.201016
chr1	150000000	151000000	0.201894
chr1	151000000	152000000	0.201016
chr1	152000000	153000000	0.194872
chr1	153000000	154000000	0.193116
chr1	154000000	155000000	0.205406
chr1	155000000	156000000	0.213306
chr1	156000000	157000000	0.214184
chr1	157000000	158000000	0.216817
chr1	158000000	159000000	0.206283
chr1	159000000	160000000	0.223839
chr1	160000000	161000000	0.235251
chr1	161000000	162000000	0.238762
chr1	162000000	163000000	0.26334
chr1	163000000	164000000	0.265974
chr1	164000000	165000000	0.270363
chr1	165000000	166000000	0.273874
chr1	166000000	167000000	0.272996
chr1	167000000	168000000	0.270363
chr1	168000000	169000000	0.272118
chr1	169000000	170000000	0.251051
chr1	170000000	171000000	0.23174
chr1	171000000	172000000	0.229106
chr1	172000000	173000000	0.208039
chr1	173000000	174000000	0.221206
chr1	174000000	175000000	0.202772
chr1	175000000	176000000	0.200139
chr1	176000000	177000000	0.207161
chr1	177000000	178000000	0.216817
chr1	178000000	179000000	0.225595
chr1	179000000	180000000	0.229106
chr1	180000000	181000000	0.221206
chr1	181000000	182000000	0.220328
chr1	182000000	183000000	0.228228
chr1	183000000	184000000	0.232617
chr1	184000000	185000000	0.241395
chr1	185000000	186000000	0.237006
chr1	186000000	187000000	0.224717
chr1	187000000	188000000	0.217695
chr1	188000000	189000000	0.222084
chr1	189000000	190000000	0.234373
chr1	190000000	191000000	0.251051
chr1	191000000	192000000	0.244907
chr1	192000000	193000000	0.236129
chr1	193000000	194000000	0.197505
chr1	194000000	195000000	0.174682
chr1	195000000	196000000	0.153615
chr1	196000000	197000000	0.134304
chr1	197000000	197195432	0.114992
chr2	0	1000000	0.0579349
chr2	1000000	2000000	0.0833911
chr2	2000000	3000000	0.101825
chr2	3000000	4000000	0.125526
chr2	4000000	5000000	0.150982
chr2	5000000	6000000	0.178194
chr2	6000000	7000000	0.209795
chr2	7000000	8000000	0.238762
chr2	8000000	9000000	0.252807
chr2	9000000	10000000	0.249296
chr2	10000000	11000000	0.245784
chr2	11000000	12000000	0.24754
chr2	12000000	13000000	0.251929
chr2	13000000	14000000	0.256318
chr2	14000000	15000000	0.243151
chr2	15000000	16000000	0.237884
chr2	16000000	17000000	0.224717
chr2	17000000	18000000	0.215061
chr2	18000000	19000000	0.214184
chr2	19000000	20000000	0.222962
chr2	20000000	21000000	0.213306
chr2	21000000	22000000	0.196627
chr2	22000000	23000000	0.18346
chr2	23000000	24000000	0.169416
chr2	24000000	25000000	0.177316
chr2	25000000	26000000	0.169416
chr2	26000000	27000000	0.166782
chr2	27000000	28000000	0.172049
chr2	28000000	29000000	0.163271
chr2	29000000	30000000	0.148348
chr2	30000000	31000000	0.150104
chr2	31000000	32000000	0.149226
chr2	32000000	33000000	0.158882
chr2	33000000	34000000	0.15976
chr2	34000000	35000000	0.166782
chr2	35000000	36000000	0.169416
chr2	36000000	37000000	0.16766
chr2	37000000	38000000	0.156249
chr2	38000000	39000000	0.162393
chr2	39000000	40000000	0.176438
chr2	40000000	41000000	0.179949
chr2	41000000	42000000	0.191361
chr2	42000000	43000000	0.18346
chr2	43000000	44000000	0.192238
chr2	44000000	45000000	0.19575
chr2	45000000	46000000	0.207161
chr2	46000000	47000000	0.217695
chr2	47000000	48000000	0.218573
chr2	48000000	49000000	0.218573
chr2	49000000	50000000	0.21155
chr2	50000000	51000000	0.20365
chr2	51000000	52000000	0.19575
chr2	52000000	53000000	0.215061
chr2	53000000	54000000	0.213306
chr2	54000000	55000000	0.207161
chr2	55000000	56000000	0.204528
chr2	56000000	57000000	0.205406
chr2	57000000	58000000	0.215939
chr2	58000000	59000000	0.215061
chr2	59000000	60000000	0.215939
chr2	60000000	61000000	0.229106
chr2	61000000	62000000	0.241395
chr2	62000000	63000000	0.228228
chr2	63000000	64000000	0.233495
chr2	64000000	65000000	0.225595
chr2	65000000	66000000	0.216817
chr2	66000000	67000000	0.201894
chr2	67000000	68000000	0.197505
chr2	68000000	69000000	0.201016
chr2	69000000	70000000	0.208039
chr2	70000000	71000000	0.198383
chr2	71000000	72000000	0.193994
chr2	72000000	73000000	0.20365
chr2	73000000	74000000	0.196627
chr2	74000000	75000000	0.207161
chr2	75000000	76000000	0.222084
chr2	76000000	77000000	0.230862
chr2	77000000	78000000	0.222962
chr2	78000000	79000000	0.21945
chr2	79000000	80000000	0.212428
chr2	80000000	81000000	0.217695
chr2	81000000	82000000	0.206283
chr2	82000000	83000000	0.200139
chr2	83000000	84000000	0.196627
chr2	84000000	85000000	0.193116
chr2	85000000	86000000	0.18346
chr2	86000000	87000000	0.186972
chr2	87000000	88000000	0.20365
chr2	88000000	89000000	0.217695
chr2	89000000	90000000	0.227351
chr2	90000000	91000000	0.222084
chr2	91000000	92000000	0.236129
chr2	92000000	93000000	0.228228
chr2	93000000	94000000	0.227351
chr2	94000000	95000000	0.265974
chr2	95000000	96000000	0.260707
chr2	96000000	97000000	0.267729
chr2	97000000	98000000	0.259829
chr2	98000000	99000000	0.25544
chr2	99000000	100000000	0.26334
chr2	100000000	101000000	0.266852
chr2	101000000	102000000	0.26334
chr2	102000000	103000000	0.267729
chr2	103000000	104000000	0.268607
chr2	104000000	105000000	0.229106
chr2	105000000	106000000	0.227351
chr2	106000000	107000000	0.226473
chr2	107000000	108000000	0.226473
chr2	108000000	109000000	0.226473
chr2	109000000	110000000	0.215061
chr2	110000000	111000000	0.215061
chr2	111000000	112000000	0.222084
chr2	112000000	113000000	0.236129
chr2	113000000	114000000	0.241395
chr2	114000000	115000000	0.236129
chr2	115000000	116000000	0.244907
chr2	116000000	117000000	0.223839
chr2	117000000	118000000	0.21945
chr2	118000000	119000000	0.214184
chr2	119000000	120000000	0.207161
chr2	120000000	121000000	0.214184
chr2	121000000	122000000	0.206283
chr2	122000000	123000000	0.192238
chr2	123000000	124000000	0.200139
chr2	124000000	125000000	0.201016
chr2	125000000	126000000	0.196627
chr2	126000000	127000000	0.208039
chr2	127000000	128000000	0.218573
chr2	128000000	129000000	0.224717
chr2	129000000	130000000	0.228228
chr2	130000000	131000000	0.229984
chr2	131000000	132000000	0.227351
chr2	132000000	133000000	0.233495
chr2	133000000	134000000	0.227351
chr2	134000000	135000000	0.232617
chr2	135000000	136000000	0.230862
chr2	136000000	137000000	0.224717
chr2	137000000	138000000	0.220328
chr2	138000000	139000000	0.215061
chr2	139000000	140000000	0.220328
chr2	140000000	141000000	0.212428
chr2	141000000	142000000	0.223839
chr2	142000000	143000000	0.23174
chr2	143000000	144000000	0.23174
chr2	144000000	145000000	0.222962
chr2	145000000	146000000	0.220328
chr2	146000000	147000000	0.226473
chr2	147000000	148000000	0.226473
chr2	148000000	149000000	0.223839
chr2	149000000	150000000	0.223839
chr2	150000000	151000000	0.223839
chr2	151000000	152000000	0.216817
chr2	152000000	153000000	0.201016
chr2	153000000	154000000	0.205406
chr2	154000000	155000000	0.220328
chr2	155000000	156000000	0.245784
chr2	156000000	157000000	0.25544
chr2	157000000	158000000	0.251051
chr2	158000000	159000000	0.244029
chr2	159000000	160000000	0.235251
chr2	160000000	161000000	0.237884
chr2	161000000	162000000	0.244907
chr2	162000000	163000000	0.252807
chr2	163000000	164000000	0.24754
chr2	164000000	165000000	0.250173
chr2	165000000	166000000	0.230862
chr2	166000000	167000000	0.225595
chr2	167000000	168000000	0.235251
chr2	168000000	169000000	0.237884
chr2	169000000	170000000	0.257196
chr2	170000000	171000000	0.261585
chr2	171000000	172000000	0.244029
chr2	172000000	173000000	0.251929
chr2	173000000	174000000	0.256318
chr2	174000000	175000000	0.252807
chr2	175000000	176000000	0.244029
chr2	176000000	177000000	0.245784
chr2	177000000	178000000	0.221206
chr2	178000000	179000000	0.20365
chr2	179000000	180000000	0.168538
chr2	180000000	181000000	0.13957
chr2	181000000	181748087	0.129037
chr3	0	1000000	0.0447679
chr3	1000000	2000000	0.0561793
chr3	2000000	3000000	0.0790021
chr3	3000000	4000000	0.0895357
chr3	4000000	5000000	0.106214
chr3	5000000	6000000	0.129037
chr3	6000000	7000000	0.137815
chr3	7000000	8000000	0.146593
chr3	8000000	9000000	0.146593
chr3	9000000	10000000	0.143082
chr3	10000000	11000000	0.15186
chr3	11000000	12000000	0.155371
chr3	12000000	13000000	0.153615
chr3	13000000	14000000	0.15186
chr3	14000000	15000000	0.150104
chr3	15000000	16000000	0.148348
chr3	16000000	17000000	0.150982
chr3	17000000	18000000	0.166782
chr3	18000000	19000000	0.176438
chr3	19000000	20000000	0.176438
chr3	20000000	21000000	0.176438
chr3	21000000	22000000	0.179071
chr3	22000000	23000000	0.176438
chr3	23000000	24000000	0.200139
chr3	24000000	25000000	0.19575
chr3	25000000	26000000	0.207161
chr3	26000000	27000000	0.218573
chr3	27000000	28000000	0.224717
chr3	28000000	29000000	0.229106
chr3	29000000	30000000	0.237884
chr3	30000000	31000000	0.244029
chr3	31000000	32000000	0.242273
chr3	32000000	33000000	0.248418
chr3	33000000	34000000	0.23174
chr3	34000000	35000000	0.237884
chr3	35000000	36000000	0.230862
chr3	36000000	37000000	0.229106
chr3	37000000	38000000	0.21945
chr3	38000000	39000000	0.220328
chr3	39000000	40000000	0.20365
chr3	40000000	41000000	0.192238
chr3	41000000	42000000	0.201894
chr3	42000000	43000000	0.192238
chr3	43000000	44000000	0.193116
chr3	44000000	45000000	0.188727
chr3	45000000	46000000	0.179949
chr3	46000000	47000000	0.177316
chr3	47000000	48000000	0.185216
chr3	48000000	49000000	0.186972
chr3	49000000	50000000	0.200139
chr3	50000000	51000000	0.193994
chr3	51000000	52000000	0.186094
chr3	52000000	53000000	0.198383
chr3	53000000	54000000	0.200139
chr3	54000000	55000000	0.21155
chr3	55000000	56000000	0.208039
chr3	56000000	57000000	0.214184
chr3	57000000	58000000	0.206283
chr3	58000000	59000000	0.201894
chr3	59000000	60000000	0.21155
chr3	60000000	61000000	0.21945
chr3	61000000	62000000	0.215939
chr3	62000000	63000000	0.208917
chr3	63000000	64000000	0.209795
chr3	64000000	65000000	0.208917
chr3	65000000	66000000	0.21945
chr3	66000000	67000000	0.209795
chr3	67000000	68000000	0.209795
chr3	68000000	69000000	0.204528
chr3	69000000	70000000	0.192238
chr3	70000000	71000000	0.190483
chr3	71000000	72000000	0.188727
chr3	72000000	73000000	0.179071
chr3	73000000	74000000	0.177316
chr3	74000000	75000000	0.177316
chr3	75000000	76000000	0.177316
chr3	76000000	77000000	0.179071
chr3	77000000	78000000	0.184338
chr3	78000000	79000000	0.188727
chr3	79000000	80000000	0.197505
chr3	80000000	81000000	0.193994
chr3	81000000	82000000	0.206283
chr3	82000000	83000000	0.213306
chr3	83000000	84000000	0.210672
chr3	84000000	85000000	0.196627
chr3	85000000	86000000	0.194872
chr3	86000000	87000000	0.193994
chr3	87000000	88000000	0.177316
chr3	88000000	89000000	0.182583
chr3	89000000	90000000	0.180827
chr3	90000000	91000000	0.189605
chr3	91000000	92000000	0.188727
chr3	92000000	93000000	0.186972
chr3	93000000	94000000	0.187849
chr3	94000000	95000000	0.207161
chr3	95000000	96000000	0.215061
chr3	96000000	97000000	0.240518
chr3	97000000	98000000	0.252807
chr3	98000000	99000000	0.241395
chr3	99000000	100000000	0.237884
chr3	100000000	101000000	0.232617
chr3	101000000	102000000	0.232617
chr3	102000000	103000000	0.244907
chr3	103000000	104000000	0.250173
chr3	104000000	105000000	0.237006
chr3	105000000	106000000	0.23174
chr3	106000000	107000000	0.21155
chr3	107000000	108000000	0.206283
chr3	108000000	109000000	0.201016
chr3	109000000	110000000	0.192238
chr3	110000000	111000000	0.209795
chr3	111000000	112000000	0.210672
chr3	112000000	113000000	0.210672
chr3	113000000	114000000	0.206283
chr3	114000000	115000000	0.215939
chr3	115000000	116000000	0.21155
chr3	116000000	117000000	0.215061
chr3	117000000	118000000	0.225595
chr3	118000000	119000000	0.234373
chr3	119000000	120000000	0.229984
chr3	120000000	121000000	0.212428
chr3	121000000	122000000	0.206283
chr3	122000000	123000000	0.20365
chr3	123000000	124000000	0.207161
chr3	124000000	125000000	0.220328
chr3	125000000	126000000	0.218573
chr3	126000000	127000000	0.217695
chr3	127000000	128000000	0.210672
chr3	128000000	129000000	0.213306
chr3	129000000	130000000	0.214184
chr3	130000000	131000000	0.220328
chr3	131000000	132000000	0.214184
chr3	132000000	133000000	0.21155
chr3	133000000	134000000	0.214184
chr3	134000000	135000000	0.185216
chr3	135000000	136000000	0.188727
chr3	136000000	137000000	0.176438
chr3	137000000	138000000	0.169416
chr3	138000000	139000000	0.16766
chr3	139000000	140000000	0.177316
chr3	140000000	141000000	0.174682
chr3	141000000	142000000	0.18346
chr3	142000000	143000000	0.181705
chr3	143000000	144000000	0.187849
chr3	144000000	145000000	0.201016
chr3	145000000	146000000	0.194872
chr3	146000000	147000000	0.207161
chr3	147000000	148000000	0.212428
chr3	148000000	149000000	0.220328
chr3	149000000	150000000	0.215061
chr3	150000000	151000000	0.213306
chr3	151000000	152000000	0.218573
chr3	152000000	153000000	0.220328
chr3	153000000	154000000	0.208917
chr3	154000000	155000000	0.201016
chr3	155000000	156000000	0.187849
chr3	156000000	157000000	0.164149
chr3	157000000	158000000	0.145715
chr3	158000000	159000000	0.117625
chr3	159000000	159599783	0.102703
chr4	0	1000000	0.0588127
chr4	1000000	2000000	0.0842689
chr4	2000000	3000000	0.109725
chr4	3000000	4000000	0.130792
chr4	4000000	5000000	0.143959
chr4	5000000	6000000	0.172049
chr4	6000000	7000000	0.186094
chr4	7000000	8000000	0.204528
chr4	8000000	9000000	0.210672
chr4	9000000	10000000	0.217695
chr4	10000000	11000000	0.206283
chr4	11000000	12000000	0.19575
chr4	12000000	13000000	0.193994
chr4	13000000	14000000	0.196627
chr4	14000000	15000000	0.201894
chr4	15000000	16000000	0.193994
chr4	16000000	17000000	0.208039
chr4	17000000	18000000	0.208917
chr4	18000000	19000000	0.21945
chr4	19000000	20000000	0.21155
chr4	20000000	21000000	0.207161
chr4	21000000	22000000	0.212428
chr4	22000000	23000000	0.21155
chr4	23000000	24000000	0.208917
chr4	24000000	25000000	0.226473
chr4	25000000	26000000	0.229106
chr4	26000000	27000000	0.220328
chr4	27000000	28000000	0.224717
chr4	28000000	29000000	0.226473
chr4	29000000	30000000	0.237006
chr4	30000000	31000000	0.256318
chr4	31000000	32000000	0.251929
chr4	32000000	33000000	0.250173
chr4	33000000	34000000	0.244907
chr4	34000000	35000000	0.218573
chr4	35000000	36000000	0.21945
chr4	36000000	37000000	0.213306
chr4	37000000	38000000	0.204528
chr4	38000000	39000000	0.193116
chr4	39000000	40000000	0.168538
chr4	40000000	41000000	0.146593
chr4	41000000	42000000	0.158882
chr4	42000000	43000000	0.15186
chr4	43000000	44000000	0.169416
chr4	44000000	45000000	0.180827
chr4	45000000	46000000	0.173805
chr4	46000000	47000000	0.185216
chr4	47000000	48000000	0.197505
chr4	48000000	49000000	0.20365
chr4	49000000	50000000	0.229106
chr4	50000000	51000000	0.241395
chr4	51000000	52000000	0.237006
chr4	52000000	53000000	0.259829
chr4	53000000	54000000	0.249296
chr4	54000000	55000000	0.251929
chr4	55000000	56000000	0.258074
chr4	56000000	57000000	0.253685
chr4	57000000	58000000	0.251929
chr4	58000000	59000000	0.254562
chr4	59000000	60000000	0.244907
chr4	60000000	61000000	0.244907
chr4	61000000	62000000	0.246662
chr4	62000000	63000000	0.238762
chr4	63000000	64000000	0.233495
chr4	64000000	65000000	0.225595
chr4	65000000	66000000	0.221206
chr4	66000000	67000000	0.222084
chr4	67000000	68000000	0.21155
chr4	68000000	69000000	0.214184
chr4	69000000	70000000	0.222084
chr4	70000000	71000000	0.209795
chr4	71000000	72000000	0.208039
chr4	72000000	73000000	0.201016
chr4	73000000	74000000	0.19575
chr4	74000000	75000000	0.199261
chr4	75000000	76000000	0.207161
chr4	76000000	77000000	0.214184
chr4	77000000	78000000	0.229106
chr4	78000000	79000000	0.233495
chr4	79000000	80000000	0.223839
chr4	80000000	81000000	0.232617
chr4	81000000	82000000	0.245784
chr4	82000000	83000000	0.25544
chr4	83000000	84000000	0.265096
chr4	84000000	85000000	0.259829
chr4	85000000	86000000	0.253685
chr4	86000000	87000000	0.265974
chr4	87000000	88000000	0.253685
chr4	88000000	89000000	0.246662
chr4	89000000	90000000	0.258951
chr4	90000000	91000000	0.246662
chr4	91000000	92000000	0.23174
chr4	92000000	93000000	0.214184
chr4	93000000	94000000	0.221206
chr4	94000000	95000000	0.223839
chr4	95000000	96000000	0.227351
chr4	96000000	97000000	0.209795
chr4	97000000	98000000	0.217695
chr4	98000000	99000000	0.207161
chr4	99000000	100000000	0.202772
chr4	100000000	101000000	0.217695
chr4	101000000	102000000	0.218573
chr4	102000000	103000000	0.216817
chr4	103000000	104000000	0.209795
chr4	104000000	105000000	0.220328
chr4	105000000	106000000	0.209795
chr4	106000000	107000000	0.215061
chr4	107000000	108000000	0.194872
chr4	108000000	109000000	0.185216
chr4	109000000	110000000	0.17556
chr4	110000000	111000000	0.177316
chr4	111000000	112000000	0.170293
chr4	112000000	113000000	0.179071
chr4	113000000	114000000	0.177316
chr4	114000000	115000000	0.15976
chr4	115000000	116000000	0.177316
chr4	116000000	117000000	0.165904
chr4	117000000	118000000	0.168538
chr4	118000000	119000000	0.191361
chr4	119000000	120000000	0.191361
chr4	120000000	121000000	0.187849
chr4	121000000	122000000	0.190483
chr4	122000000	123000000	0.201016
chr4	123000000	124000000	0.197505
chr4	124000000	125000000	0.205406
chr4	125000000	126000000	0.191361
chr4	126000000	127000000	0.197505
chr4	127000000	128000000	0.212428
chr4	128000000	129000000	0.196627
chr4	129000000	130000000	0.189605
chr4	130000000	131000000	0.180827
chr4	131000000	132000000	0.172927
chr4	132000000	133000000	0.150104
chr4	133000000	134000000	0.146593
chr4	134000000	135000000	0.136059
chr4	135000000	136000000	0.136937
chr4	136000000	137000000	0.136937
chr4	137000000	138000000	0.138693
chr4	138000000	139000000	0.140448
chr4	139000000	140000000	0.142204
chr4	140000000	141000000	0.150982
chr4	141000000	142000000	0.162393
chr4	142000000	143000000	0.172927
chr4	143000000	144000000	0.170293
chr4	144000000	145000000	0.176438
chr4	145000000	146000000	0.179071
chr4	146000000	147000000	0.174682
chr4	147000000	148000000	0.164149
chr4	148000000	149000000	0.16766
chr4	149000000	150000000	0.170293
chr4	150000000	151000000	0.164149
chr4	151000000	152000000	0.145715
chr4	152000000	153000000	0.126403
chr4	153000000	154000000	0.11587
chr4	154000000	155000000	0.102703
chr4	155000000	155630120	0.0825133
chr5	0	1000000	0.0368677
chr5	1000000	2000000	0.0430123
chr5	2000000	3000000	0.0588127
chr5	3000000	4000000	0.0754909
chr5	4000000	5000000	0.0904135
chr5	5000000	6000000	0.106214
chr5	6000000	7000000	0.11587
chr5	7000000	8000000	0.128159
chr5	8000000	9000000	0.13957
chr5	9000000	10000000	0.136937
chr5	10000000	11000000	0.194872
chr5	11000000	12000000	0.194872
chr5	12000000	13000000	0.19575
chr5	13000000	14000000	0.200139
chr5	14000000	15000000	0.212428
chr5	15000000	16000000	0.238762
chr5	16000000	17000000	0.241395
chr5	17000000	18000000	0.250173
chr5	18000000	19000000	0.243151
chr5	19000000	20000000	0.237884
chr5	20000000	21000000	0.188727
chr5	21000000	22000000	0.188727
chr5	22000000	23000000	0.189605
chr5	23000000	24000000	0.191361
chr5	24000000	25000000	0.196627
chr5	25000000	26000000	0.179071
chr5	26000000	27000000	0.178194
chr5	27000000	28000000	0.169416
chr5	28000000	29000000	0.182583
chr5	29000000	30000000	0.186972
chr5	30000000	31000000	0.178194
chr5	31000000	32000000	0.199261
chr5	32000000	33000000	0.194872
chr5	33000000	34000000	0.196627
chr5	34000000	35000000	0.193116
chr5	35000000	36000000	0.189605
chr5	36000000	37000000	0.188727
chr5	37000000	38000000	0.201016
chr5	38000000	39000000	0.194872
chr5	39000000	40000000	0.213306
chr5	40000000	41000000	0.218573
chr5	41000000	42000000	0.218573
chr5	42000000	43000000	0.223839
chr5	43000000	44000000	0.212428
chr5	44000000	45000000	0.191361
chr5	45000000	46000000	0.194872
chr5	46000000	47000000	0.208039
chr5	47000000	48000000	0.204528
chr5	48000000	49000000	0.20365
chr5	49000000	50000000	0.201016
chr5	50000000	51000000	0.20365
chr5	51000000	52000000	0.187849
chr5	52000000	53000000	0.188727
chr5	53000000	54000000	0.19575
chr5	54000000	55000000	0.199261
chr5	55000000	56000000	0.188727
chr5	56000000	57000000	0.180827
chr5	57000000	58000000	0.172927
chr5	58000000	59000000	0.173805
chr5	59000000	60000000	0.165027
chr5	60000000	61000000	0.15976
chr5	61000000	62000000	0.169416
chr5	62000000	63000000	0.170293
chr5	63000000	64000000	0.156249
chr5	64000000	65000000	0.161515
chr5	65000000	66000000	0.161515
chr5	66000000	67000000	0.169416
chr5	67000000	68000000	0.170293
chr5	68000000	69000000	0.17556
chr5	69000000	70000000	0.170293
chr5	70000000	71000000	0.191361
chr5	71000000	72000000	0.216817
chr5	72000000	73000000	0.221206
chr5	73000000	74000000	0.241395
chr5	74000000	75000000	0.235251
chr5	75000000	76000000	0.245784
chr5	76000000	77000000	0.242273
chr5	77000000	78000000	0.249296
chr5	78000000	79000000	0.235251
chr5	79000000	80000000	0.23964
chr5	80000000	81000000	0.228228
chr5	81000000	82000000	0.225595
chr5	82000000	83000000	0.227351
chr5	83000000	84000000	0.212428
chr5	84000000	85000000	0.229106
chr5	85000000	86000000	0.224717
chr5	86000000	87000000	0.229984
chr5	87000000	88000000	0.221206
chr5	88000000	89000000	0.224717
chr5	89000000	90000000	0.24754
chr5	90000000	91000000	0.253685
chr5	91000000	92000000	0.241395
chr5	92000000	93000000	0.233495
chr5	93000000	94000000	0.254562
chr5	94000000	95000000	0.250173
chr5	95000000	96000000	0.24754
chr5	96000000	97000000	0.245784
chr5	97000000	98000000	0.249296
chr5	98000000	99000000	0.258951
chr5	99000000	100000000	0.234373
chr5	100000000	101000000	0.226473
chr5	101000000	102000000	0.220328
chr5	102000000	103000000	0.232617
chr5	103000000	104000000	0.222084
chr5	104000000	105000000	0.215061
chr5	105000000	106000000	0.208039
chr5	106000000	107000000	0.208917
chr5	107000000	108000000	0.217695
chr5	108000000	109000000	0.215061
chr5	109000000	110000000	0.205406
chr5	110000000	111000000	0.199261
chr5	111000000	112000000	0.188727
chr5	112000000	113000000	0.193116
chr5	113000000	114000000	0.201016
chr5	114000000	115000000	0.217695
chr5	115000000	116000000	0.227351
chr5	116000000	117000000	0.224717
chr5	117000000	118000000	0.222962
chr5	118000000	119000000	0.221206
chr5	119000000	120000000	0.226473
chr5	120000000	121000000	0.21945
chr5	121000000	122000000	0.222084
chr5	122000000	123000000	0.218573
chr5	123000000	124000000	0.213306
chr5	124000000	125000000	0.213306
chr5	125000000	126000000	0.215061
chr5	126000000	127000000	0.233495
chr5	127000000	128000000	0.254562
chr5	128000000	129000000	0.267729
chr5	129000000	130000000	0.288797
chr5	130000000	131000000	0.295819
chr5	131000000	132000000	0.301086
chr5	132000000	133000000	0.285285
chr5	133000000	134000000	0.273874
chr5	134000000	135000000	0.265096
chr5	135000000	136000000	0.25544
chr5	136000000	137000000	0.237884
chr5	137000000	138000000	0.224717
chr5	138000000	139000000	0.202772
chr5	139000000	140000000	0.179071
chr5	140000000	141000000	0.187849
chr5	141000000	142000000	0.187849
chr5	142000000	143000000	0.202772
chr5	143000000	144000000	0.215939
chr5	144000000	145000000	0.215061
chr5	145000000	146000000	0.228228
chr5	146000000	147000000	0.241395
chr5	147000000	148000000	0.244907
chr5	148000000	149000000	0.235251
chr5	149000000	150000000	0.222962
chr5	150000000	151000000	0.199261
chr5	151000000	152000000	0.176438
chr5	152000000	152537259	0.145715
chr6	0	1000000	0.0500347
chr6	1000000	2000000	0.0632017
chr6	2000000	3000000	0.0842689
chr6	3000000	4000000	0.0904135
chr6	4000000	5000000	0.112359
chr6	5000000	6000000	0.12377
chr6	6000000	7000000	0.140448
chr6	7000000	8000000	0.160638
chr6	8000000	9000000	0.176438
chr6	9000000	10000000	0.180827
chr6	10000000	11000000	0.180827
chr6	11000000	12000000	0.191361
chr6	12000000	13000000	0.200139
chr6	13000000	14000000	0.207161
chr6	14000000	15000000	0.202772
chr6	15000000	16000000	0.208039
chr6	16000000	17000000	0.209795
chr6	17000000	18000000	0.21155
chr6	18000000	19000000	0.201016
chr6	19000000	20000000	0.196627
chr6	20000000	21000000	0.209795
chr6	21000000	22000000	0.204528
chr6	22000000	23000000	0.201016
chr6	23000000	24000000	0.208917
chr6	24000000	25000000	0.218573
chr6	25000000	26000000	0.217695
chr6	26000000	27000000	0.229984
chr6	27000000	28000000	0.23174
chr6	28000000	29000000	0.244907
chr6	29000000	30000000	0.257196
chr6	30000000	31000000	0.254562
chr6	31000000	32000000	0.256318
chr6	32000000	33000000	0.254562
chr6	33000000	34000000	0.258074
chr6	34000000	35000000	0.260707
chr6	35000000	36000000	0.269485
chr6	36000000	37000000	0.261585
chr6	37000000	38000000	0.253685
chr6	38000000	39000000	0.242273
chr6	39000000	40000000	0.232617
chr6	40000000	41000000	0.227351
chr6	41000000	42000000	0.221206
chr6	42000000	43000000	0.222084
chr6	43000000	44000000	0.218573
chr6	44000000	45000000	0.217695
chr6	45000000	46000000	0.21945
chr6	46000000	47000000	0.21945
chr6	47000000	48000000	0.230862
chr6	48000000	49000000	0.233495
chr6	49000000	50000000	0.23174
chr6	50000000	51000000	0.224717
chr6	51000000	52000000	0.23174
chr6	52000000	53000000	0.220328
chr6	53000000	54000000	0.214184
chr6	54000000	55000000	0.216817
chr6	55000000	56000000	0.214184
chr6	56000000	57000000	0.210672
chr6	57000000	58000000	0.204528
chr6	58000000	59000000	0.200139
chr6	59000000	60000000	0.202772
chr6	60000000	61000000	0.208917
chr6	61000000	62000000	0.20365
chr6	62000000	63000000	0.204528
chr6	63000000	64000000	0.198383
chr6	64000000	65000000	0.176438
chr6	65000000	66000000	0.162393
chr6	66000000	67000000	0.153615
chr6	67000000	68000000	0.147471
chr6	68000000	69000000	0.153615
chr6	69000000	70000000	0.143959
chr6	70000000	71000000	0.136059
chr6	71000000	72000000	0.135181
chr6	72000000	73000000	0.15186
chr6	73000000	74000000	0.166782
chr6	74000000	75000000	0.177316
chr6	75000000	76000000	0.179071
chr6	76000000	77000000	0.190483
chr6	77000000	78000000	0.205406
chr6	78000000	79000000	0.196627
chr6	79000000	80000000	0.202772
chr6	80000000	81000000	0.196627
chr6	81000000	82000000	0.201894
chr6	82000000	83000000	0.189605
chr6	83000000	84000000	0.181705
chr6	84000000	85000000	0.172927
chr6	85000000	86000000	0.185216
chr6	86000000	87000000	0.172927
chr6	87000000	88000000	0.156249
chr6	88000000	89000000	0.15976
chr6	89000000	90000000	0.163271
chr6	90000000	91000000	0.185216
chr6	91000000	92000000	0.193116
chr6	92000000	93000000	0.198383
chr6	93000000	94000000	0.207161
chr6	94000000	95000000	0.23174
chr6	95000000	96000000	0.229984
chr6	96000000	97000000	0.237006
chr6	97000000	98000000	0.245784
chr6	98000000	99000000	0.252807
chr6	99000000	100000000	0.268607
chr6	100000000	101000000	0.251929
chr6	101000000	102000000	0.244907
chr6	102000000	103000000	0.243151
chr6	103000000	104000000	0.246662
chr6	104000000	105000000	0.238762
chr6	105000000	106000000	0.244029
chr6	106000000	107000000	0.243151
chr6	107000000	108000000	0.246662
chr6	108000000	109000000	0.245784
chr6	109000000	110000000	0.229984
chr6	110000000	111000000	0.244029
chr6	111000000	112000000	0.241395
chr6	112000000	113000000	0.229984
chr6	113000000	114000000	0.220328
chr6	114000000	115000000	0.208917
chr6	115000000	116000000	0.201016
chr6	116000000	117000000	0.215939
chr6	117000000	118000000	0.218573
chr6	118000000	119000000	0.208917
chr6	119000000	120000000	0.202772
chr6	120000000	121000000	0.190483
chr6	121000000	122000000	0.190483
chr6	122000000	123000000	0.207161
chr6	123000000	124000000	0.202772
chr6	124000000	125000000	0.201894
chr6	125000000	126000000	0.194872
chr6	126000000	127000000	0.174682
chr6	127000000	128000000	0.161515
chr6	128000000	129000000	0.163271
chr6	129000000	130000000	0.16766
chr6	130000000	131000000	0.164149
chr6	131000000	132000000	0.169416
chr6	132000000	133000000	0.165904
chr6	133000000	134000000	0.18346
chr6	134000000	135000000	0.193994
chr6	135000000	136000000	0.20365
chr6	136000000	137000000	0.215061
chr6	137000000	138000000	0.224717
chr6	138000000	139000000	0.218573
chr6	139000000	140000000	0.217695
chr6	140000000	141000000	0.233495
chr6	141000000	142000000	0.237006
chr6	142000000	143000000	0.229106
chr6	143000000	144000000	0.232617
chr6	144000000	145000000	0.229106
chr6	145000000	146000000	0.207161
chr6	146000000	147000000	0.185216
chr6	147000000	148000000	0.160638
chr6	148000000	149000000	0.149226
chr6	149000000	149517037	0.128159
chr7	0	1000000	0.0509125
chr7	1000000	2000000	0.0737353
chr7	2000000	3000000	0.103581
chr7	3000000	4000000	0.109725
chr7	4000000	5000000	0.114992
chr7	5000000	6000000	0.117625
chr7	6000000	7000000	0.140448
chr7	7000000	8000000	0.165027
chr7	8000000	9000000	0.173805
chr7	9000000	10000000	0.18346
chr7	10000000	11000000	0.193116
chr7	11000000	12000000	0.190483
chr7	12000000	13000000	0.173805
chr7	13000000	14000000	0.191361
chr7	14000000	15000000	0.204528
chr7	15000000	16000000	0.214184
chr7	16000000	17000000	0.200139
chr7	17000000	18000000	0.179949
chr7	18000000	19000000	0.164149
chr7	19000000	20000000	0.145715
chr7	20000000	21000000	0.138693
chr7	21000000	22000000	0.134304
chr7	22000000	23000000	0.153615
chr7	23000000	24000000	0.147471
chr7	24000000	25000000	0.156249
chr7	25000000	26000000	0.165904
chr7	26000000	27000000	0.179071
chr7	27000000	28000000	0.201016
chr7	28000000	29000000	0.208039
chr7	29000000	30000000	0.213306
chr7	30000000	31000000	0.214184
chr7	31000000	32000000	0.221206
chr7	32000000	33000000	0.21155
chr7	33000000	34000000	0.216817
chr7	34000000	35000000	0.215061
chr7	35000000	36000000	0.193116
chr7	36000000	37000000	0.171171
chr7	37000000	38000000	0.144837
chr7	38000000	39000000	0.13167
chr7	39000000	40000000	0.113236
chr7	40000000	41000000	0.0939247
chr7	41000000	42000000	0.0728575
chr7	42000000	43000000	0.0667129
chr7	43000000	44000000	0.0675907
chr7	44000000	45000000	0.0605683
chr7	45000000	46000000	0.0860245
chr7	46000000	47000000	0.110603
chr7	47000000	48000000	0.127281
chr7	48000000	49000000	0.143959
chr7	49000000	50000000	0.17556
chr7	50000000	51000000	0.214184
chr7	51000000	52000000	0.228228
chr7	52000000	53000000	0.250173
chr7	53000000	54000000	0.245784
chr7	54000000	55000000	0.249296
chr7	55000000	56000000	0.237884
chr7	56000000	57000000	0.233495
chr7	57000000	58000000	0.236129
chr7	58000000	59000000	0.244907
chr7	59000000	60000000	0.237884
chr7	60000000	61000000	0.21945
chr7	61000000	62000000	0.215061
chr7	62000000	63000000	0.200139
chr7	63000000	64000000	0.206283
chr7	64000000	65000000	0.202772
chr7	65000000	66000000	0.213306
chr7	66000000	67000000	0.215939
chr7	67000000	68000000	0.215939
chr7	68000000	69000000	0.205406
chr7	69000000	70000000	0.21155
chr7	70000000	71000000	0.21155
chr7	71000000	72000000	0.228228
chr7	72000000	73000000	0.224717
chr7	73000000	74000000	0.216817
chr7	74000000	75000000	0.21945
chr7	75000000	76000000	0.215061
chr7	76000000	77000000	0.223839
chr7	77000000	78000000	0.241395
chr7	78000000	79000000	0.241395
chr7	79000000	80000000	0.229984
chr7	80000000	81000000	0.226473
chr7	81000000	82000000	0.220328
chr7	82000000	83000000	0.224717
chr7	83000000	84000000	0.228228
chr7	84000000	85000000	0.236129
chr7	85000000	86000000	0.234373
chr7	86000000	87000000	0.235251
chr7	87000000	88000000	0.214184
chr7	88000000	89000000	0.215061
chr7	89000000	90000000	0.213306
chr7	90000000	91000000	0.215939
chr7	91000000	92000000	0.229106
chr7	92000000	93000000	0.229106
chr7	93000000	94000000	0.229984
chr7	94000000	95000000	0.217695
chr7	95000000	96000000	0.223839
chr7	96000000	97000000	0.209795
chr7	97000000	98000000	0.204528
chr7	98000000	99000000	0.215061
chr7	99000000	100000000	0.222962
chr7	100000000	101000000	0.230862
chr7	101000000	102000000	0.220328
chr7	102000000	103000000	0.208039
chr7	103000000	104000000	0.214184
chr7	104000000	105000000	0.215939
chr7	105000000	106000000	0.20365
chr7	106000000	107000000	0.201894
chr7	107000000	108000000	0.205406
chr7	108000000	109000000	0.192238
chr7	109000000	110000000	0.180827
chr7	110000000	111000000	0.171171
chr7	111000000	112000000	0.160638
chr7	112000000	113000000	0.164149
chr7	113000000	114000000	0.15976
chr7	114000000	115000000	0.168538
chr7	115000000	116000000	0.181705
chr7	116000000	117000000	0.194872
chr7	117000000	118000000	0.205406
chr7	118000000	119000000	0.214184
chr7	119000000	120000000	0.222084
chr7	120000000	121000000	0.233495
chr7	121000000	122000000	0.254562
chr7	122000000	123000000	0.262463
chr7	123000000	124000000	0.272118
chr7	124000000	125000000	0.274752
chr7	125000000	126000000	0.280896
chr7	126000000	127000000	0.272118
chr7	127000000	128000000	0.266852
chr7	128000000	129000000	0.272118
chr7	129000000	130000000	0.267729
chr7	130000000	131000000	0.262463
chr7	131000000	132000000	0.24754
chr7	132000000	133000000	0.24754
chr7	133000000	134000000	0.237884
chr7	134000000	135000000	0.226473
chr7	135000000	136000000	0.23174
chr7	136000000	137000000	0.237884
chr7	137000000	138000000	0.245784
chr7	138000000	139000000	0.238762
chr7	139000000	140000000	0.248418
chr7	140000000	141000000	0.251929
chr7	141000000	142000000	0.251051
chr7	142000000	143000000	0.23964
chr7	143000000	144000000	0.229984
chr7	144000000	145000000	0.225595
chr7	145000000	146000000	0.202772
chr7	146000000	147000000	0.193994
chr7	147000000	148000000	0.186972
chr7	148000000	149000000	0.16766
chr7	149000000	150000000	0.140448
chr7	150000000	151000000	0.113236
chr7	151000000	152000000	0.0939247
chr7	152000000	152524553	0.0833911
chr8	0	1000000	0.0553015
chr8	1000000	2000000	0.0711019
chr8	2000000	3000000	0.0851467
chr8	3000000	4000000	0.108847
chr8	4000000	5000000	0.135181
chr8	5000000	6000000	0.158004
chr8	6000000	7000000	0.179949
chr8	7000000	8000000	0.208917
chr8	8000000	9000000	0.212428
chr8	9000000	10000000	0.196627
chr8	10000000	11000000	0.208039
chr8	11000000	12000000	0.216817
chr8	12000000	13000000	0.222084
chr8	13000000	14000000	0.222962
chr8	14000000	15000000	0.214184
chr8	15000000	16000000	0.253685
chr8	16000000	17000000	0.23174
chr8	17000000	18000000	0.204528
chr8	18000000	19000000	0.205406
chr8	19000000	20000000	0.204528
chr8	20000000	21000000	0.190483
chr8	21000000	22000000	0.185216
chr8	22000000	23000000	0.179071
chr8	23000000	24000000	0.165904
chr8	24000000	25000000	0.165027
chr8	25000000	26000000	0.118503
chr8	26000000	27000000	0.13957
chr8	27000000	28000000	0.157126
chr8	28000000	29000000	0.158882
chr8	29000000	30000000	0.174682
chr8	30000000	31000000	0.17556
chr8	31000000	32000000	0.178194
chr8	32000000	33000000	0.181705
chr8	33000000	34000000	0.182583
chr8	34000000	35000000	0.178194
chr8	35000000	36000000	0.179949
chr8	36000000	37000000	0.16766
chr8	37000000	38000000	0.163271
chr8	38000000	39000000	0.160638
chr8	39000000	40000000	0.143082
chr8	40000000	41000000	0.150982
chr8	41000000	42000000	0.141326
chr8	42000000	43000000	0.143082
chr8	43000000	44000000	0.163271
chr8	44000000	45000000	0.16766
chr8	45000000	46000000	0.169416
chr8	46000000	47000000	0.173805
chr8	47000000	48000000	0.172049
chr8	48000000	49000000	0.176438
chr8	49000000	50000000	0.181705
chr8	50000000	51000000	0.171171
chr8	51000000	52000000	0.179071
chr8	52000000	53000000	0.160638
chr8	53000000	54000000	0.138693
chr8	54000000	55000000	0.154493
chr8	55000000	56000000	0.150982
chr8	56000000	57000000	0.150104
chr8	57000000	58000000	0.143082
chr8	58000000	59000000	0.13957
chr8	59000000	60000000	0.143082
chr8	60000000	61000000	0.145715
chr8	61000000	62000000	0.143082
chr8	62000000	63000000	0.152737
chr8	63000000	64000000	0.164149
chr8	64000000	65000000	0.152737
chr8	65000000	66000000	0.169416
chr8	66000000	67000000	0.169416
chr8	67000000	68000000	0.172927
chr8	68000000	69000000	0.170293
chr8	69000000	70000000	0.163271
chr8	70000000	71000000	0.163271
chr8	71000000	72000000	0.153615
chr8	72000000	73000000	0.16766
chr8	73000000	74000000	0.15186
chr8	74000000	75000000	0.150982
chr8	75000000	76000000	0.147471
chr8	76000000	77000000	0.157126
chr8	77000000	78000000	0.169416
chr8	78000000	79000000	0.179071
chr8	79000000	80000000	0.18346
chr8	80000000	81000000	0.186972
chr8	81000000	82000000	0.190483
chr8	82000000	83000000	0.17556
chr8	83000000	84000000	0.181705
chr8	84000000	85000000	0.194872
chr8	85000000	86000000	0.189605
chr8	86000000	87000000	0.188727
chr8	87000000	88000000	0.18346
chr8	88000000	89000000	0.188727
chr8	89000000	90000000	0.187849
chr8	90000000	91000000	0.197505
chr8	91000000	92000000	0.201894
chr8	92000000	93000000	0.209795
chr8	93000000	94000000	0.218573
chr8	94000000	95000000	0.202772
chr8	95000000	96000000	0.194872
chr8	96000000	97000000	0.193116
chr8	97000000	98000000	0.196627
chr8	98000000	99000000	0.187849
chr8	99000000	100000000	0.180827
chr8	100000000	101000000	0.178194
chr8	101000000	102000000	0.181705
chr8	102000000	103000000	0.18346
chr8	103000000	104000000	0.17556
chr8	104000000	105000000	0.18346
chr8	105000000	106000000	0.188727
chr8	106000000	107000000	0.189605
chr8	107000000	108000000	0.189605
chr8	108000000	109000000	0.207161
chr8	109000000	110000000	0.226473
chr8	110000000	111000000	0.230862
chr8	111000000	112000000	0.242273
chr8	112000000	113000000	0.250173
chr8	113000000	114000000	0.265974
chr8	114000000	115000000	0.272996
chr8	115000000	116000000	0.297575
chr8	116000000	117000000	0.30723
chr8	117000000	118000000	0.302841
chr8	118000000	119000000	0.278263
chr8	119000000	120000000	0.265096
chr8	120000000	121000000	0.246662
chr8	121000000	122000000	0.230862
chr8	122000000	123000000	0.228228
chr8	123000000	124000000	0.221206
chr8	124000000	125000000	0.212428
chr8	125000000	126000000	0.193116
chr8	126000000	127000000	0.190483
chr8	127000000	128000000	0.178194
chr8	128000000	129000000	0.169416
chr8	129000000	130000000	0.153615
chr8	130000000	131000000	0.141326
chr8	131000000	131738871	0.126403
chr9	0	1000000	0.0456457
chr9	1000000	2000000	0.0614461
chr9	2000000	3000000	0.0825133
chr9	3000000	4000000	0.105336
chr9	4000000	5000000	0.127281
chr9	5000000	6000000	0.143082
chr9	6000000	7000000	0.163271
chr9	7000000	8000000	0.181705
chr9	8000000	9000000	0.179071
chr9	9000000	10000000	0.190483
chr9	10000000	11000000	0.191361
chr9	11000000	12000000	0.197505
chr9	12000000	13000000	0.193994
chr9	13000000	14000000	0.190483
chr9	14000000	15000000	0.179949
chr9	15000000	16000000	0.186972
chr9	16000000	17000000	0.182583
chr9	17000000	18000000	0.181705
chr9	18000000	19000000	0.19575
chr9	19000000	20000000	0.188727
chr9	20000000	21000000	0.194872
chr9	21000000	22000000	0.187849
chr9	22000000	23000000	0.193116
chr9	23000000	24000000	0.187849
chr9	24000000	25000000	0.187849
chr9	25000000	26000000	0.186094
chr9	26000000	27000000	0.194872
chr9	27000000	28000000	0.199261
chr9	28000000	29000000	0.187849
chr9	29000000	30000000	0.192238
chr9	30000000	31000000	0.180827
chr9	31000000	32000000	0.206283
chr9	32000000	33000000	0.196627
chr9	33000000	34000000	0.192238
chr9	34000000	35000000	0.198383
chr9	35000000	36000000	0.193116
chr9	36000000	37000000	0.176438
chr9	37000000	38000000	0.174682
chr9	38000000	39000000	0.172927
chr9	39000000	40000000	0.165027
chr9	40000000	41000000	0.165904
chr9	41000000	42000000	0.138693
chr9	42000000	43000000	0.142204
chr9	43000000	44000000	0.150982
chr9	44000000	45000000	0.148348
chr9	45000000	46000000	0.15186
chr9	46000000	47000000	0.162393
chr9	47000000	48000000	0.157126
chr9	48000000	49000000	0.15186
chr9	49000000	50000000	0.152737
chr9	50000000	51000000	0.15186
chr9	51000000	52000000	0.158882
chr9	52000000	53000000	0.158004
chr9	53000000	54000000	0.163271
chr9	54000000	55000000	0.172049
chr9	55000000	56000000	0.166782
chr9	56000000	57000000	0.17556
chr9	57000000	58000000	0.177316
chr9	58000000	59000000	0.199261
chr9	59000000	60000000	0.198383
chr9	60000000	61000000	0.200139
chr9	61000000	62000000	0.21155
chr9	62000000	63000000	0.228228
chr9	63000000	64000000	0.226473
chr9	64000000	65000000	0.23964
chr9	65000000	66000000	0.238762
chr9	66000000	67000000	0.227351
chr9	67000000	68000000	0.234373
chr9	68000000	69000000	0.225595
chr9	69000000	70000000	0.23174
chr9	70000000	71000000	0.244029
chr9	71000000	72000000	0.232617
chr9	72000000	73000000	0.214184
chr9	73000000	74000000	0.216817
chr9	74000000	75000000	0.196627
chr9	75000000	76000000	0.200139
chr9	76000000	77000000	0.201016
chr9	77000000	78000000	0.18346
chr9	78000000	79000000	0.17556
chr9	79000000	80000000	0.18346
chr9	80000000	81000000	0.172927
chr9	81000000	82000000	0.173805
chr9	82000000	83000000	0.178194
chr9	83000000	84000000	0.173805
chr9	84000000	85000000	0.17556
chr9	85000000	86000000	0.186972
chr9	86000000	87000000	0.18346
chr9	87000000	88000000	0.202772
chr9	88000000	89000000	0.20365
chr9	89000000	90000000	0.191361
chr9	90000000	91000000	0.197505
chr9	91000000	92000000	0.201016
chr9	92000000	93000000	0.194872
chr9	93000000	94000000	0.190483
chr9	94000000	95000000	0.186094
chr9	95000000	96000000	0.166782
chr9	96000000	97000000	0.173805
chr9	97000000	98000000	0.165027
chr9	98000000	99000000	0.17556
chr9	99000000	100000000	0.181705
chr9	100000000	101000000	0.171171
chr9	101000000	102000000	0.157126
chr9	102000000	103000000	0.160638
chr9	103000000	104000000	0.164149
chr9	104000000	105000000	0.163271
chr9	105000000	106000000	0.172049
chr9	106000000	107000000	0.165904
chr9	107000000	108000000	0.172049
chr9	108000000	109000000	0.178194
chr9	109000000	110000000	0.172049
chr9	110000000	111000000	0.181705
chr9	111000000	112000000	0.192238
chr9	112000000	113000000	0.208039
chr9	113000000	114000000	0.213306
chr9	114000000	115000000	0.222084
chr9	115000000	116000000	0.223839
chr9	116000000	117000000	0.233495
chr9	117000000	118000000	0.215939
chr9	118000000	119000000	0.205406
chr9	119000000	120000000	0.193116
chr9	120000000	121000000	0.172927
chr9	121000000	122000000	0.15186
chr9	122000000	123000000	0.120259
chr9	123000000	124000000	0.0956803
chr9	124000000	124076172	0.0737353
chr10	0	1000000	0.0500347
chr10	1000000	2000000	0.0807577
chr10	2000000	3000000	0.101825
chr10	3000000	4000000	0.125526
chr10	4000000	5000000	0.141326
chr10	5000000	6000000	0.158882
chr10	6000000	7000000	0.185216
chr10	7000000	8000000	0.204528
chr10	8000000	9000000	0.214184
chr10	9000000	10000000	0.225595
chr10	10000000	11000000	0.212428
chr10	11000000	12000000	0.199261
chr10	12000000	13000000	0.198383
chr10	13000000	14000000	0.204528
chr10	14000000	15000000	0.205406
chr10	15000000	16000000	0.205406
chr10	16000000	17000000	0.20365
chr10	17000000	18000000	0.200139
chr10	18000000	19000000	0.201894
chr10	19000000	20000000	0.198383
chr10	20000000	21000000	0.206283
chr10	21000000	22000000	0.204528
chr10	22000000	23000000	0.213306
chr10	23000000	24000000	0.199261
chr10	24000000	25000000	0.20365
chr10	25000000	26000000	0.200139
chr10	26000000	27000000	0.191361
chr10	27000000	28000000	0.200139
chr10	28000000	29000000	0.201016
chr10	29000000	30000000	0.19575
chr10	30000000	31000000	0.191361
chr10	31000000	32000000	0.193994
chr10	32000000	33000000	0.189605
chr10	33000000	34000000	0.193994
chr10	34000000	35000000	0.193994
chr10	35000000	36000000	0.206283
chr10	36000000	37000000	0.222084
chr10	37000000	38000000	0.218573
chr10	38000000	39000000	0.233495
chr10	39000000	40000000	0.23964
chr10	40000000	41000000	0.253685
chr10	41000000	42000000	0.25544
chr10	42000000	43000000	0.248418
chr10	43000000	44000000	0.244907
chr10	44000000	45000000	0.238762
chr10	45000000	46000000	0.23174
chr10	46000000	47000000	0.218573
chr10	47000000	48000000	0.221206
chr10	48000000	49000000	0.20365
chr10	49000000	50000000	0.21155
chr10	50000000	51000000	0.193994
chr10	51000000	52000000	0.206283
chr10	52000000	53000000	0.222962
chr10	53000000	54000000	0.23174
chr10	54000000	55000000	0.23964
chr10	55000000	56000000	0.246662
chr10	56000000	57000000	0.249296
chr10	57000000	58000000	0.245784
chr10	58000000	59000000	0.248418
chr10	59000000	60000000	0.251051
chr10	60000000	61000000	0.253685
chr10	61000000	62000000	0.254562
chr10	62000000	63000000	0.251051
chr10	63000000	64000000	0.265974
chr10	64000000	65000000	0.282652
chr10	65000000	66000000	0.273874
chr10	66000000	67000000	0.274752
chr10	67000000	68000000	0.286163
chr10	68000000	69000000	0.280896
chr10	69000000	70000000	0.265974
chr10	70000000	71000000	0.268607
chr10	71000000	72000000	0.264218
chr10	72000000	73000000	0.258951
chr10	73000000	74000000	0.248418
chr10	74000000	75000000	0.220328
chr10	75000000	76000000	0.221206
chr10	76000000	77000000	0.207161
chr10	77000000	78000000	0.189605
chr10	78000000	79000000	0.186972
chr10	79000000	80000000	0.198383
chr10	80000000	81000000	0.199261
chr10	81000000	82000000	0.200139
chr10	82000000	83000000	0.202772
chr10	83000000	84000000	0.212428
chr10	84000000	85000000	0.21945
chr10	85000000	86000000	0.21945
chr10	86000000	87000000	0.237006
chr10	87000000	88000000	0.242273
chr10	88000000	89000000	0.241395
chr10	89000000	90000000	0.229984
chr10	90000000	91000000	0.249296
chr10	91000000	92000000	0.245784
chr10	92000000	93000000	0.244907
chr10	93000000	94000000	0.235251
chr10	94000000	95000000	0.238762
chr10	95000000	96000000	0.230862
chr10	96000000	97000000	0.224717
chr10	97000000	98000000	0.225595
chr10	98000000	99000000	0.230862
chr10	99000000	100000000	0.242273
chr10	100000000	101000000	0.220328
chr10	101000000	102000000	0.214184
chr10	102000000	103000000	0.201894
chr10	103000000	104000000	0.19575
chr10	104000000	105000000	0.194872
chr10	105000000	106000000	0.210672
chr10	106000000	107000000	0.218573
chr10	107000000	108000000	0.209795
chr10	108000000	109000000	0.214184
chr10	109000000	110000000	0.205406
chr10	110000000	111000000	0.220328
chr10	111000000	112000000	0.216817
chr10	112000000	113000000	0.242273
chr10	113000000	114000000	0.23964
chr10	114000000	115000000	0.256318
chr10	115000000	116000000	0.26334
chr10	116000000	117000000	0.265096
chr10	117000000	118000000	0.268607
chr10	118000000	119000000	0.272996
chr10	119000000	120000000	0.269485
chr10	120000000	121000000	0.267729
chr10	121000000	122000000	0.277385
chr10	122000000	123000000	0.266852
chr10	123000000	124000000	0.261585
chr10	124000000	125000000	0.251929
chr10	125000000	126000000	0.229984
chr10	126000000	127000000	0.201016
chr10	127000000	128000000	0.186094
chr10	128000000	129000000	0.158004
chr10	129000000	129993255	0.138693
chr11	0	1000000	0.0693463
chr11	1000000	2000000	0.0851467
chr11	2000000	3000000	0.100947
chr11	3000000	4000000	0.114992
chr11	4000000	5000000	0.134304
chr11	5000000	6000000	0.148348
chr11	6000000	7000000	0.158882
chr11	7000000	8000000	0.172927
chr11	8000000	9000000	0.142204
chr11	9000000	10000000	0.144837
chr11	10000000	11000000	0.156249
chr11	11000000	12000000	0.161515
chr11	12000000	13000000	0.163271
chr11	13000000	14000000	0.164149
chr11	14000000	15000000	0.165027
chr11	15000000	16000000	0.182583
chr11	16000000	17000000	0.189605
chr11	17000000	18000000	0.193116
chr11	18000000	19000000	0.201016
chr11	19000000	20000000	0.205406
chr11	20000000	21000000	0.197505
chr11	21000000	22000000	0.193116
chr11	22000000	23000000	0.192238
chr11	23000000	24000000	0.18346
chr11	24000000	25000000	0.179071
chr11	25000000	26000000	0.15976
chr11	26000000	27000000	0.16766
chr11	27000000	28000000	0.160638
chr11	28000000	29000000	0.158004
chr11	29000000	30000000	0.157126
chr11	30000000	31000000	0.160638
chr11	31000000	32000000	0.164149
chr11	32000000	33000000	0.171171
chr11	33000000	34000000	0.187849
chr11	34000000	35000000	0.201894
chr11	35000000	36000000	0.213306
chr11	36000000	37000000	0.201016
chr11	37000000	38000000	0.208917
chr11	38000000	39000000	0.214184
chr11	39000000	40000000	0.209795
chr11	40000000	41000000	0.221206
chr11	41000000	42000000	0.217695
chr11	42000000	43000000	0.220328
chr11	43000000	44000000	0.222084
chr11	44000000	45000000	0.218573
chr11	45000000	46000000	0.222962
chr11	46000000	47000000	0.230862
chr11	47000000	48000000	0.235251
chr11	48000000	49000000	0.245784
chr11	49000000	50000000	0.24754
chr11	50000000	51000000	0.237884
chr11	51000000	52000000	0.250173
chr11	52000000	53000000	0.251051
chr11	53000000	54000000	0.246662
chr11	54000000	55000000	0.237884
chr11	55000000	56000000	0.226473
chr11	56000000	57000000	0.222962
chr11	57000000	58000000	0.224717
chr11	58000000	59000000	0.222084
chr11	59000000	60000000	0.228228
chr11	60000000	61000000	0.234373
chr11	61000000	62000000	0.233495
chr11	62000000	63000000	0.228228
chr11	63000000	64000000	0.232617
chr11	64000000	65000000	0.228228
chr11	65000000	66000000	0.223839
chr11	66000000	67000000	0.222962
chr11	67000000	68000000	0.215939
chr11	68000000	69000000	0.207161
chr11	69000000	70000000	0.218573
chr11	70000000	71000000	0.201016
chr11	71000000	72000000	0.186094
chr11	72000000	73000000	0.186094
chr11	73000000	74000000	0.184338
chr11	74000000	75000000	0.189605
chr11	75000000	76000000	0.189605
chr11	76000000	77000000	0.208917
chr11	77000000	78000000	0.208917
chr11	78000000	79000000	0.209795
chr11	79000000	80000000	0.197505
chr11	80000000	81000000	0.208039
chr11	81000000	82000000	0.208039
chr11	82000000	83000000	0.222962
chr11	83000000	84000000	0.220328
chr11	84000000	85000000	0.227351
chr11	85000000	86000000	0.230862
chr11	86000000	87000000	0.218573
chr11	87000000	88000000	0.223839
chr11	88000000	89000000	0.235251
chr11	89000000	90000000	0.23174
chr11	90000000	91000000	0.215061
chr11	91000000	92000000	0.224717
chr11	92000000	93000000	0.20365
chr11	93000000	94000000	0.204528
chr11	94000000	95000000	0.201016
chr11	95000000	96000000	0.208917
chr11	96000000	97000000	0.196627
chr11	97000000	98000000	0.197505
chr11	98000000	99000000	0.190483
chr11	99000000	100000000	0.193994
chr11	100000000	101000000	0.223839
chr11	101000000	102000000	0.216817
chr11	102000000	103000000	0.217695
chr11	103000000	104000000	0.221206
chr11	104000000	105000000	0.217695
chr11	105000000	106000000	0.225595
chr11	106000000	107000000	0.238762
chr11	107000000	108000000	0.243151
chr11	108000000	109000000	0.253685
chr11	109000000	110000000	0.268607
chr11	110000000	111000000	0.23964
chr11	111000000	112000000	0.23174
chr11	112000000	113000000	0.235251
chr11	113000000	114000000	0.234373
chr11	114000000	115000000	0.229106
chr11	115000000	116000000	0.212428
chr11	116000000	117000000	0.208039
chr11	117000000	118000000	0.187849
chr11	118000000	119000000	0.153615
chr11	119000000	120000000	0.116748
chr11	120000000	121000000	0.10797
chr11	121000000	121843856	0.100069
chr12	0	1000000	0.0675907
chr12	1000000	2000000	0.0842689
chr12	2000000	3000000	0.104458
chr12	3000000	4000000	0.121137
chr12	4000000	5000000	0.153615
chr12	5000000	6000000	0.178194
chr12	6000000	7000000	0.196627
chr12	7000000	8000000	0.208917
chr12	8000000	9000000	0.228228
chr12	9000000	10000000	0.212428
chr12	10000000	11000000	0.208917
chr12	11000000	12000000	0.215939
chr12	12000000	13000000	0.213306
chr12	13000000	14000000	0.209795
chr12	14000000	15000000	0.192238
chr12	15000000	16000000	0.185216
chr12	16000000	17000000	0.189605
chr12	17000000	18000000	0.192238
chr12	18000000	19000000	0.170293
chr12	19000000	20000000	0.162393
chr12	20000000	21000000	0.153615
chr12	21000000	22000000	0.150982
chr12	22000000	23000000	0.162393
chr12	23000000	24000000	0.165027
chr12	24000000	25000000	0.174682
chr12	25000000	26000000	0.17556
chr12	26000000	27000000	0.173805
chr12	27000000	28000000	0.186972
chr12	28000000	29000000	0.21155
chr12	29000000	30000000	0.227351
chr12	30000000	31000000	0.241395
chr12	31000000	32000000	0.244907
chr12	32000000	33000000	0.237006
chr12	33000000	34000000	0.244907
chr12	34000000	35000000	0.23964
chr12	35000000	36000000	0.237884
chr12	36000000	37000000	0.241395
chr12	37000000	38000000	0.234373
chr12	38000000	39000000	0.21155
chr12	39000000	40000000	0.206283
chr12	40000000	41000000	0.204528
chr12	41000000	42000000	0.196627
chr12	42000000	43000000	0.189605
chr12	43000000	44000000	0.182583
chr12	44000000	45000000	0.18346
chr12	45000000	46000000	0.19575
chr12	46000000	47000000	0.196627
chr12	47000000	48000000	0.188727
chr12	48000000	49000000	0.201894
chr12	49000000	50000000	0.207161
chr12	50000000	51000000	0.215061
chr12	51000000	52000000	0.223839
chr12	52000000	53000000	0.233495
chr12	53000000	54000000	0.238762
chr12	54000000	55000000	0.23174
chr12	55000000	56000000	0.23174
chr12	56000000	57000000	0.220328
chr12	57000000	58000000	0.23964
chr12	58000000	59000000	0.225595
chr12	59000000	60000000	0.222962
chr12	60000000	61000000	0.212428
chr12	61000000	62000000	0.206283
chr12	62000000	63000000	0.213306
chr12	63000000	64000000	0.215939
chr12	64000000	65000000	0.221206
chr12	65000000	66000000	0.207161
chr12	66000000	67000000	0.218573
chr12	67000000	68000000	0.221206
chr12	68000000	69000000	0.233495
chr12	69000000	70000000	0.234373
chr12	70000000	71000000	0.23964
chr12	71000000	72000000	0.243151
chr12	72000000	73000000	0.232617
chr12	73000000	74000000	0.229984
chr12	74000000	75000000	0.237006
chr12	75000000	76000000	0.242273
chr12	76000000	77000000	0.237884
chr12	77000000	78000000	0.229106
chr12	78000000	79000000	0.228228
chr12	79000000	80000000	0.213306
chr12	80000000	81000000	0.202772
chr12	81000000	82000000	0.20365
chr12	82000000	83000000	0.207161
chr12	83000000	84000000	0.201016
chr12	84000000	85000000	0.188727
chr12	85000000	86000000	0.199261
chr12	86000000	87000000	0.194872
chr12	87000000	88000000	0.189605
chr12	88000000	89000000	0.186972
chr12	89000000	90000000	0.207161
chr12	90000000	91000000	0.205406
chr12	91000000	92000000	0.19575
chr12	92000000	93000000	0.185216
chr12	93000000	94000000	0.20365
chr12	94000000	95000000	0.216817
chr12	95000000	96000000	0.20365
chr12	96000000	97000000	0.21945
chr12	97000000	98000000	0.210672
chr12	98000000	99000000	0.204528
chr12	99000000	100000000	0.196627
chr12	100000000	101000000	0.205406
chr12	101000000	102000000	0.208039
chr12	102000000	103000000	0.218573
chr12	103000000	104000000	0.208039
chr12	104000000	105000000	0.197505
chr12	105000000	106000000	0.188727
chr12	106000000	107000000	0.174682
chr12	107000000	108000000	0.191361
chr12	108000000	109000000	0.194872
chr12	109000000	110000000	0.188727
chr12	110000000	111000000	0.18346
chr12	111000000	112000000	0.179949
chr12	112000000	113000000	0.170293
chr12	113000000	114000000	0.157126
chr12	114000000	115000000	0.161515
chr12	115000000	116000000	0.177316
chr12	116000000	117000000	0.171171
chr12	117000000	118000000	0.142204
chr12	118000000	119000000	0.125526
chr12	119000000	120000000	0.110603
chr12	120000000	121000000	0.0948025
chr12	121000000	121257530	0.0816355
chr13	0	1000000	0.0447679
chr13	1000000	2000000	0.0623239
chr13	2000000	3000000	0.0781243
chr13	3000000	4000000	0.0956803
chr13	4000000	5000000	0.119381
chr13	5000000	6000000	0.136937
chr13	6000000	7000000	0.143959
chr13	7000000	8000000	0.158882
chr13	8000000	9000000	0.188727
chr13	9000000	10000000	0.186094
chr13	10000000	11000000	0.188727
chr13	11000000	12000000	0.187849
chr13	12000000	13000000	0.191361
chr13	13000000	14000000	0.193994
chr13	14000000	15000000	0.186094
chr13	15000000	16000000	0.190483
chr13	16000000	17000000	0.202772
chr13	17000000	18000000	0.20365
chr13	18000000	19000000	0.187849
chr13	19000000	20000000	0.193116
chr13	20000000	21000000	0.193116
chr13	21000000	22000000	0.200139
chr13	22000000	23000000	0.201016
chr13	23000000	24000000	0.205406
chr13	24000000	25000000	0.217695
chr13	25000000	26000000	0.218573
chr13	26000000	27000000	0.21945
chr13	27000000	28000000	0.21945
chr13	28000000	29000000	0.21155
chr13	29000000	30000000	0.221206
chr13	30000000	31000000	0.227351
chr13	31000000	32000000	0.242273
chr13	32000000	33000000	0.252807
chr13	33000000	34000000	0.257196
chr13	34000000	35000000	0.258074
chr13	35000000	36000000	0.256318
chr13	36000000	37000000	0.273874
chr13	37000000	38000000	0.290552
chr13	38000000	39000000	0.306353
chr13	39000000	40000000	0.294063
chr13	40000000	41000000	0.293186
chr13	41000000	42000000	0.286163
chr13	42000000	43000000	0.286163
chr13	43000000	44000000	0.282652
chr13	44000000	45000000	0.276507
chr13	45000000	46000000	0.279141
chr13	46000000	47000000	0.270363
chr13	47000000	48000000	0.258074
chr13	48000000	49000000	0.250173
chr13	49000000	50000000	0.248418
chr13	50000000	51000000	0.242273
chr13	51000000	52000000	0.243151
chr13	52000000	53000000	0.246662
chr13	53000000	54000000	0.244029
chr13	54000000	55000000	0.24754
chr13	55000000	56000000	0.244029
chr13	56000000	57000000	0.244029
chr13	57000000	58000000	0.237006
chr13	58000000	59000000	0.241395
chr13	59000000	60000000	0.243151
chr13	60000000	61000000	0.23964
chr13	61000000	62000000	0.222962
chr13	62000000	63000000	0.197505
chr13	63000000	64000000	0.202772
chr13	64000000	65000000	0.194872
chr13	65000000	66000000	0.191361
chr13	66000000	67000000	0.187849
chr13	67000000	68000000	0.191361
chr13	68000000	69000000	0.189605
chr13	69000000	70000000	0.192238
chr13	70000000	71000000	0.201894
chr13	71000000	72000000	0.21155
chr13	72000000	73000000	0.224717
chr13	73000000	74000000	0.210672
chr13	74000000	75000000	0.206283
chr13	75000000	76000000	0.210672
chr13	76000000	77000000	0.212428
chr13	77000000	78000000	0.216817
chr13	78000000	79000000	0.205406
chr13	79000000	80000000	0.209795
chr13	80000000	81000000	0.199261
chr13	81000000	82000000	0.184338
chr13	82000000	83000000	0.172927
chr13	83000000	84000000	0.179949
chr13	84000000	85000000	0.180827
chr13	85000000	86000000	0.184338
chr13	86000000	87000000	0.179071
chr13	87000000	88000000	0.179949
chr13	88000000	89000000	0.182583
chr13	89000000	90000000	0.180827
chr13	90000000	91000000	0.193994
chr13	91000000	92000000	0.196627
chr13	92000000	93000000	0.213306
chr13	93000000	94000000	0.210672
chr13	94000000	95000000	0.217695
chr13	95000000	96000000	0.222962
chr13	96000000	97000000	0.227351
chr13	97000000	98000000	0.238762
chr13	98000000	99000000	0.264218
chr13	99000000	100000000	0.268607
chr13	100000000	101000000	0.256318
chr13	101000000	102000000	0.26334
chr13	102000000	103000000	0.245784
chr13	103000000	104000000	0.254562
chr13	104000000	105000000	0.258951
chr13	105000000	106000000	0.257196
chr13	106000000	107000000	0.249296
chr13	107000000	108000000	0.244029
chr13	108000000	109000000	0.228228
chr13	109000000	110000000	0.222962
chr13	110000000	111000000	0.237884
chr13	111000000	112000000	0.243151
chr13	112000000	113000000	0.250173
chr13	113000000	114000000	0.233495
chr13	114000000	115000000	0.21945
chr13	115000000	116000000	0.194872
chr13	116000000	117000000	0.176438
chr13	117000000	118000000	0.148348
chr13	118000000	119000000	0.121137
chr13	119000000	120000000	0.0983137
chr13	120000000	120284312	0.0684685
chr14	0	1000000	0.0658351
chr14	1000000	2000000	0.0842689
chr14	2000000	3000000	0.108847
chr14	3000000	4000000	0.143959
chr14	4000000	5000000	0.162393
chr14	5000000	6000000	0.178194
chr14	6000000	7000000	0.200139
chr14	7000000	8000000	0.207161
chr14	8000000	9000000	0.216817
chr14	9000000	10000000	0.205406
chr14	10000000	11000000	0.182583
chr14	11000000	12000000	0.178194
chr14	12000000	13000000	0.171171
chr14	13000000	14000000	0.150982
chr14	14000000	15000000	0.141326
chr14	15000000	16000000	0.147471
chr14	16000000	17000000	0.15186
chr14	17000000	18000000	0.158882
chr14	18000000	19000000	0.160638
chr14	19000000	20000000	0.168538
chr14	20000000	21000000	0.19575
chr14	21000000	22000000	0.209795
chr14	22000000	23000000	0.197505
chr14	23000000	24000000	0.197505
chr14	24000000	25000000	0.202772
chr14	25000000	26000000	0.192238
chr14	26000000	27000000	0.189605
chr14	27000000	28000000	0.206283
chr14	28000000	29000000	0.207161
chr14	29000000	30000000	0.205406
chr14	30000000	31000000	0.184338
chr14	31000000	32000000	0.168538
chr14	32000000	33000000	0.171171
chr14	33000000	34000000	0.163271
chr14	34000000	35000000	0.156249
chr14	35000000	36000000	0.161515
chr14	36000000	37000000	0.149226
chr14	37000000	38000000	0.137815
chr14	38000000	39000000	0.133426
chr14	39000000	40000000	0.147471
chr14	40000000	41000000	0.142204
chr14	41000000	42000000	0.156249
chr14	42000000	43000000	0.165904
chr14	43000000	44000000	0.16766
chr14	44000000	45000000	0.176438
chr14	45000000	46000000	0.179071
chr14	46000000	47000000	0.184338
chr14	47000000	48000000	0.179949
chr14	48000000	49000000	0.180827
chr14	49000000	50000000	0.15976
chr14	50000000	51000000	0.172049
chr14	51000000	52000000	0.161515
chr14	52000000	53000000	0.168538
chr14	53000000	54000000	0.186094
chr14	54000000	55000000	0.193116
chr14	55000000	56000000	0.197505
chr14	56000000	57000000	0.220328
chr14	57000000	58000000	0.236129
chr14	58000000	59000000	0.25544
chr14	59000000	60000000	0.278263
chr14	60000000	61000000	0.290552
chr14	61000000	62000000	0.306353
chr14	62000000	63000000	0.316008
chr14	63000000	64000000	0.323031
chr14	64000000	65000000	0.325664
chr14	65000000	66000000	0.337076
chr14	66000000	67000000	0.329175
chr14	67000000	68000000	0.33532
chr14	68000000	69000000	0.321275
chr14	69000000	70000000	0.315131
chr14	70000000	71000000	0.296697
chr14	71000000	72000000	0.304597
chr14	72000000	73000000	0.289674
chr14	73000000	74000000	0.293186
chr14	74000000	75000000	0.28353
chr14	75000000	76000000	0.272996
chr14	76000000	77000000	0.265096
chr14	77000000	78000000	0.242273
chr14	78000000	79000000	0.240518
chr14	79000000	80000000	0.23174
chr14	80000000	81000000	0.229984
chr14	81000000	82000000	0.204528
chr14	82000000	83000000	0.208039
chr14	83000000	84000000	0.189605
chr14	84000000	85000000	0.190483
chr14	85000000	86000000	0.181705
chr14	86000000	87000000	0.17556
chr14	87000000	88000000	0.178194
chr14	88000000	89000000	0.171171
chr14	89000000	90000000	0.165027
chr14	90000000	91000000	0.163271
chr14	91000000	92000000	0.168538
chr14	92000000	93000000	0.163271
chr14	93000000	94000000	0.17556
chr14	94000000	95000000	0.187849
[truncated: 666 more rows]

## Sheet: h-1(severity4)
no. of chr	from	to	moving average
chr1	0	1000000	0.0660614
chr1	1000000	2000000	0.0912601
chr1	2000000	3000000	0.12395
chr1	3000000	4000000	0.140295
chr1	4000000	5000000	0.16277
chr1	5000000	6000000	0.185926
chr1	6000000	7000000	0.20159
chr1	7000000	8000000	0.227469
chr1	8000000	9000000	0.246539
chr1	9000000	10000000	0.239047
chr1	10000000	11000000	0.231556
chr1	11000000	12000000	0.229512
chr1	12000000	13000000	0.214529
chr1	13000000	14000000	0.223383
chr1	14000000	15000000	0.226107
chr1	15000000	16000000	0.226107
chr1	16000000	17000000	0.239047
chr1	17000000	18000000	0.232237
chr1	18000000	19000000	0.232918
chr1	19000000	20000000	0.232237
chr1	20000000	21000000	0.294212
chr1	21000000	22000000	0.293531
chr1	22000000	23000000	0.298979
chr1	23000000	24000000	0.29285
chr1	24000000	25000000	0.280591
chr1	25000000	26000000	0.277186
chr1	26000000	27000000	0.264246
chr1	27000000	28000000	0.260841
chr1	28000000	29000000	0.249944
chr1	29000000	30000000	0.246539
chr1	30000000	31000000	0.197503
chr1	31000000	32000000	0.192736
chr1	32000000	33000000	0.205676
chr1	33000000	34000000	0.203633
chr1	34000000	35000000	0.219978
chr1	35000000	36000000	0.226107
chr1	36000000	37000000	0.240409
chr1	37000000	38000000	0.243814
chr1	38000000	39000000	0.25403
chr1	39000000	40000000	0.249944
chr1	40000000	41000000	0.239047
chr1	41000000	42000000	0.249263
chr1	42000000	43000000	0.232237
chr1	43000000	44000000	0.229512
chr1	44000000	45000000	0.231556
chr1	45000000	46000000	0.226107
chr1	46000000	47000000	0.217254
chr1	47000000	48000000	0.225426
chr1	48000000	49000000	0.219297
chr1	49000000	50000000	0.217935
chr1	50000000	51000000	0.21521
chr1	51000000	52000000	0.207719
chr1	52000000	53000000	0.211805
chr1	53000000	54000000	0.223383
chr1	54000000	55000000	0.222702
chr1	55000000	56000000	0.224745
chr1	56000000	57000000	0.227469
chr1	57000000	58000000	0.227469
chr1	58000000	59000000	0.231556
chr1	59000000	60000000	0.240409
chr1	60000000	61000000	0.234961
chr1	61000000	62000000	0.23428
chr1	62000000	63000000	0.223383
chr1	63000000	64000000	0.2084
chr1	64000000	65000000	0.198865
chr1	65000000	66000000	0.192055
chr1	66000000	67000000	0.190693
chr1	67000000	68000000	0.193417
chr1	68000000	69000000	0.18865
chr1	69000000	70000000	0.189331
chr1	70000000	71000000	0.192736
chr1	71000000	72000000	0.2084
chr1	72000000	73000000	0.224745
chr1	73000000	74000000	0.246539
chr1	74000000	75000000	0.243814
chr1	75000000	76000000	0.243814
chr1	76000000	77000000	0.237685
chr1	77000000	78000000	0.239728
chr1	78000000	79000000	0.245176
chr1	79000000	80000000	0.24109
chr1	80000000	81000000	0.262884
chr1	81000000	82000000	0.227469
chr1	82000000	83000000	0.202952
chr1	83000000	84000000	0.190693
chr1	84000000	85000000	0.190012
chr1	85000000	86000000	0.193417
chr1	86000000	87000000	0.202952
chr1	87000000	88000000	0.198184
chr1	88000000	89000000	0.183882
chr1	89000000	90000000	0.184563
chr1	90000000	91000000	0.170261
chr1	91000000	92000000	0.19546
chr1	92000000	93000000	0.213167
chr1	93000000	94000000	0.209762
chr1	94000000	95000000	0.217254
chr1	95000000	96000000	0.213167
chr1	96000000	97000000	0.210443
chr1	97000000	98000000	0.207719
chr1	98000000	99000000	0.207719
chr1	99000000	100000000	0.207038
chr1	100000000	101000000	0.202271
chr1	101000000	102000000	0.194779
chr1	102000000	103000000	0.187969
chr1	103000000	104000000	0.186607
chr1	104000000	105000000	0.177072
chr1	105000000	106000000	0.183201
chr1	106000000	107000000	0.178434
chr1	107000000	108000000	0.170942
chr1	108000000	109000000	0.176391
chr1	109000000	110000000	0.164813
chr1	110000000	111000000	0.16277
chr1	111000000	112000000	0.162089
chr1	112000000	113000000	0.170942
chr1	113000000	114000000	0.16958
chr1	114000000	115000000	0.170942
chr1	115000000	116000000	0.164813
chr1	116000000	117000000	0.159365
chr1	117000000	118000000	0.157322
chr1	118000000	119000000	0.166175
chr1	119000000	120000000	0.183882
chr1	120000000	121000000	0.181158
chr1	121000000	122000000	0.181158
chr1	122000000	123000000	0.170942
chr1	123000000	124000000	0.179115
chr1	124000000	125000000	0.187288
chr1	125000000	126000000	0.204314
[truncated: 2,539 more rows]

## Sheet: h-2(severity4)
no. of chr	from	to	moving average
[truncated: 2,665 more rows]

[truncated: 16 more sheets: g-1(severity4), g-2(severity4), m1(severity4), m2(severity4), n1(severity4), n2(severity4), e1(severity2), e2(severity2), a-1(severity1), a-2(severity1), b1(severity1), b2(severity1), A1(severity1), A2(severity1), H1(severity4), H2(severity4)]
